# Supplementary material for: Associations of Genetic Variants Contributing to Gut Microbiota Composition in Immunoglobin A Nephropathy
Source: mSystems. 2021 Jan 12;6(1):e00819-20. doi: 10.1128/mSystems.00819-20 (PMC7901477; doi:10.1128/mSystems.00819-20)
Supplement: TABLE S1 [file mSystems.00819-20-st001.xlsx]

## Sheet: Supplementary table 1
parameters	rs3010562 CC vs. TC vs. TT	p-values	rs1889714 GG vs. AA/AG	p-values	rs6065904 GG vs. AG vs. AA	p-values	rs9363741 AA vs. GG/GA	p-values	rs7083345 TT/CT vs. CC	p-values	rs11877825 TT vs. GT vs. GG	p-values	rs12541437 AA vs. TA vs. TT	p-values	rs148330122 CT/TT vs. CC	p-values
female (%)	103 (44.40%) vs. 228 (50.22%) vs. 114 (40.43%)	0.0298	326 (45.92%) vs. 95 (47.26%)	0.735	196 (46.78%) vs. 196 (45.90%) vs. 51 (43.22%)	0.791	298 (44.54%) vs. 147 (49.00%)	0.198	116 (46.59%) vs. 308 (45.97%)	0.868	17 (40.48%) vs. 140 (44.87%) vs. 278 (47.20%)	0.604	158 (44.76%) vs. 196 (44.65%) vs. 84 (53.16%)	0.149	64 (44.44%) vs. 379 (46.39%)	0.666
age_onset (year)	30.00 (23.00, 38.25) vs. 30.00 (24.00, 38.00) vs. 30.00 (23.00, 39.00)	0.7938	31.00 (24.00, 39.00) vs. 28.50 (22.50, 38.00)	0.2407	29.00 (22.50, 38.00) vs. 31.00 (24.00, 40.00) vs. 30.50 (24.00, 36.00)	0.1567	31.00 (24.00, 39.00) vs. 28.25 (22.00, 36.75)	0.0075	30.00 (23.00, 38.00) vs. 30.00 (24.00, 39.00)	0.3454	31.00 (23.00, 39.00) vs. 30.00 (24.50, 38.00) vs. 30.00 (23.00, 39.00)	0.7392	30.00 (22.50, 39.00) vs. 30.00 (25.00, 38.00) vs. 30.25 (22.00, 38.00)	0.6032	33.50 (26.00, 41.00) vs. 30.00 (23.00, 38.00)	0.0034
BMI (kg/m2)	23.76 ±3.53 vs. 23.55 ±4.02 vs. 23.98 ±3.76	0.3614	23.85 ±3.89 vs. 23.08 ±3.58	0.014	23.54 ±3.78 vs. 23.83 ±3.93 vs. 24.02 ±3.62	0.3824	23.84 ±3.87 vs. 23.47 ±3.74	0.179	23.63±4.09 vs. 23.76±3.67	0.6595	22.60 ±3.37 vs. 23.99 ±4.00 vs. 23.62 ±3.72	0.0765	23.74 ±3.93 vs. 23.77 ±3.80 vs. 23.57 ±3.77	0.8564	23.78 ±3.50 vs. 23.72 ±3.89	0.8517
urine protein excretion (g/24h)	1.44 (0.68, 2.83) vs. 1.29 (0.61, 2.79) vs. 1.38 (0.66, 2.60)	0.8502	1.30 (0.61, 2.64) vs. 1.48 (0.70, 3.25)	0.1052	1.46 (0.68, 2.70) vs. 1.26 (0.61, 2.75) vs. 1.19 (0.66, 2.93)	0.6382	1.36 (0.66, 2.75) vs. 1.26 (0.61, 2.69)	0.3903	1.31 (0.64, 2.76) vs. 1.40 (0.67, 2.75)	0.7951	1.25 (0.53, 2.20) vs. 1.34 (0.73, 2.90) vs. 1.35 (0.61, 2.71)	0.3899	1.46 (0.70, 2.83) vs. 1.19 (0.60, 2.56) vs. 1.38 (0.63, 2.68)	0.2125	1.46 (0.78, 2.71) vs. 1.29 (0.62, 2.70)	0.1912
time average proteinuria (g/g)	0.30±0.57 vs.0.37±0.91 vs. 0.19±0.34	0.14	0.31 ±0.79 vs. 0.30 ±0.50	0.8661	0.33 ±0.69 vs. 0.29±0.82 vs. 0.28 ±0.48	0.8527	0.28±0.59 vs. 0.37±0.97	0.2797	0.35±0.77 vs. 0.29 ±0.72	0.454	0.53±0.72 vs. 0.20±0.40 vs. 0.20±0.40	0.081	0.25±0.46 vs. 0.38±0.97 vs. 0.38±0.97	0.2444	0.25±0.51 vs. 0.31±0.75	0.5812
glomerular microscopic hematuria grade
0	26 (11.26%) vs. 51 (11.28%) vs. 29 (10.47%)	0.77	80 (11.36%) vs. 18 (9.00%)	0.381	43 (10.36%) vs. 48 (11.29%) vs. 15 (12.93%)	0.02	84 (12.61%) vs. 22 (7.46%)	0.0008	27 (10.89%) vs. 72 (10.86%)	0.567	0 (0.00%) vs. 44 (14.24%) vs. 59 (10.10%)	0.107	32 (9.17%) vs. 49 (11.26%) vs. 22 (13.92%)	0.373	14 (9.79%) vs. 91 (11.23%)	0.756
1	72 (31.17%) vs. 119 (26.33%) vs. 78 (28.16%)		192 (27.27%) vs. 57 (28.50%)		122 (29.40%) vs. 126 (29.65%) vs. 18 (15.52%)		193 (28.98%) vs. 76 (25.76%)		75 (30.24%) vs. 183 (27.60%)		12 (28.57%) vs. 86 (27.83%) vs. 166 (28.42%)		110 (31.52%) vs. 115 (26.44%) vs. 38 (24.05%)		39 (27.27%) vs. 228 (28.15%)
2	88 (38.10%) vs. 196 (43.36%) vs. 123 (44.40%)		306 (43.47%) vs. 80 (40.00%)		186 (44.82%) vs. 165 (38.82%) vs. 55 (47.41%)		255 (38.29%) vs. 152 (51.53%)		95 (38.31%) vs. 287 (43.29%)		22 (52.38%) vs. 118 (38.19%) vs. 251 (42.98%)		147 (42.12%) vs. 188 (43.22%) vs. 64 (40.51%)		59 (41.26%) vs. 345 (42.59%)
3	45 (19.48%) vs. 86 (19.03%) vs. 47 (16.97%)		126 (17.90%) vs. 45 (22.50%)		64 (15.42%) vs. 86 (20.24%) vs. 28 (24.14%)		134 (20.12%) vs. 45 (15.25%)		51 (20.56%) vs. 121 (18.25%)		8 (19.05%) vs. 61 (19.74%) vs. 108 (18.49%)		60 (17.19%) vs. 83 (19.08%) vs. 34 (21.52%)		31 (21.68%) vs. 146 (18.02%)
hypertension (%)	105 (45.26%) vs. 215 (47.36%) vs. 137 (48.75%)	0.731	338 (47.67%) vs. 91 (45.27%)	0.548	199 (47.49%) vs. 196 (46.01%) vs. 61 (51.69%)	0.548	316 (47.31%) vs. 142 (47.33%)	0.994	117 (46.99%) vs. 322 (48.13%)	0.758	22 (52.38%) vs. 150 (48.08%) vs. 274 (46.60%)	0.731	170 (48.30%) vs. 206 (46.92%) vs. 66 (41.77%)	0.386	68 (47.22%) vs. 385 (47.18%)	0.993
Gd-IgA1 (U/ml)	81.90±11.78 vs. 82.36±15.81 vs. 81.38±10.70	0.846	81.12±13.26 vs. 84.86±12.27	0.0275	81.72 ±14.13 vs. 82.15 ±13.93 vs. 82.15 ±13.93	0.9407	81.84±14.05 vs. 82.38±12.69	0.7239	81.15±14.31 vs. 82.19±12.24	0.4901	83.11±11.72 vs. 82.12±11.94 vs. 82.85±14.16	0.2303	82.27±13.19 vs. 82.85±14.16 vs. 82.85±14.16	0.3775	81.80±11.13 vs. 82.85±14.16	0.9045
serum IgA (g/L)	3.24 ±1.29 vs. 3.21 ±1.20 vs. 3.21 ±1.21	0.9667	3.23 ±1.22 vs. 3.17 ±1.29	0.5307	3.19 ±1.27 vs. 3.17 ±1.16 vs. 3.47 ±1.24	0.0534	3.19 ±1.20 vs. 3.29 ±1.27	0.2571	3.16±1.20 vs. 3.23±1.20	0.4355	3.37 ±1.28 vs. 3.26 ±1.20 vs. 3.19 ±1.24	0.5137	3.25 ±1.28 vs. 3.21 ±1.17 vs. 3.22 ±1.29	0.9196	3.29 ±1.50 vs. 3.20 ±1.17	0.4476
serum complement component 3 (g/L)	1.01 ±0.21 vs. 1.02 ±0.22 vs. 1.02 ±0.24	0.8643	1.02 ±0.22 vs. 1.01 ±0.22	0.7206	1.03 ±0.21 vs. 1.01 ±0.23 vs. 1.03 ±0.21	0.8707	1.01 ±0.22 vs. 1.04 ±0.23	0.2373	1.02±0.24 vs. 1.01±0.21	0.7731	0.99 ±0.20 vs. 1.06 ±0.23 vs. 1.00 ±0.22	0.0948	1.03 ±0.25 vs. 1.01 ±0.21 vs. 1.01 ±0.20	0.7484	0.99 ±0.22 vs. 1.02 ±0.22	0.4612
serum creatinine (μmol/L)	88.00 (70.00, 106.50) vs. 87.20 (72.00, 114.00) vs. 89.00 (72.00, 112.00)	0.4561	88.00 (71.90, 111.00) vs. 87.50 (71.00, 111.50)	0.6053	86.00 (69.00, 107.00) vs. 89.00 (74.30, 113.00) vs. 89.86 (69.00, 114.00)	0.0645	87.20 (70.30, 111.00) vs. 89.00 (73.00, 112.00)	0.298	88.70 (71.55, 111.00) vs. 88.00 (72.00, 112.00)	0.5898	91.31 (79.00, 132.00) vs. 86.20 (72.00, 113.00) vs. 88.40 (71.00, 111.00)	0.1725	86.00 (71.00, 111.00) vs. 90.00 (72.00, 114.00) vs. 85.00 (70.00, 101.00)	0.1043	85.60 (70.20, 110.10) vs. 88.63 (71.95, 112.00)	0.4519
estimated glomerular filtration rate (ml/min/1.73m2)	89.63 (69.20, 111.48) vs. 84.89 (62.66, 105.13) vs. 85.57 (63.33, 105.12)	0.2653	86.60 (64.29, 106.31) vs, 85.09 (64.22, 107.59)	0.8234	90.36 (67.10, 111.20) vs. 83.99 (62.95, 102.91) vs. 85.29 (66.94, 106.92)	0.035	86.43 (65.58, 108.08) vs. 85.36 (62.55, 103.49)	0.2543	85.55 (66.09, 104.15) vs. 85.91 (63.66, 106.92)	0.9403	74.45 (52.06, 91.52) vs. 86.47 (63.63, 106.39) vs. 86.12 (64.65, 105.57)	0.1221	89.39 (65.53, 108.99) vs. 82.75 (62.95, 104.93) vs. 90.93 (71.32, 108.66)	0.111	90.75 (66.61, 108.84) vs. 85.90 (63.78, 105.93)	0.5652
chronic kidney disease stage (%)
mild (CKD1)	114 (49.14%) vs. 197 (43.78%) vs. 125 (44.48%)	0.691	324 (45.89%) vs. 86 (43.00%)	0.343	211 (50.60%) vs. 174 (40.94%) vs. 48 (41.03%)	0.0244	306 (46.02%) vs. 130 (43.48%)	0.763	108 (43.55%) vs. 301 (45.20%)	0.905	14 (33.33%) vs. 142 (45.66%) vs. 264 (45.05%)	0.186	172 (49.14%) vs. 178 (40.64%) vs. 80 (50.96%)	0.049	73 (50.69%) vs. 359 (44.21%)	0.314
moderate (CKD2/3)	104 (44.83%) vs. 217 (48.22%) vs. 135 (48.04%)		324 (45.89%) vs. 102 (51.00%)		182 (43.65%) vs. 217 (51.06%) vs. 56 (47.86%)		311 (46.77%) vs. 146 (48.83%)		121 (48.79%) vs. 316 (47.45%)		21 (50.00%) vs. 147 (47.27%) vs. 280 (47.78%)		150 (42.86%) vs. 230 (52.51%) vs. 67 (42.68%)		60 (41.67%) vs. 393 (48.40%)
severe (CKD4/5)	14 (6.03%) vs. 36 (8.00%) vs. 21 (7.47%)		58 (8.22%) vs. 12 (6.00%)		24 (5.76%) vs. 34 (8.00%) vs. 13 (11.11%)		48 (7.22%) vs. 23 (7.69%)		19 (7.66%) vs. 49 (7.36%)		7 (16.67%) vs. 22 (7.07%) vs. 42 (7.17%)		28 (8.00%) vs. 30 (6.85%) vs. 10 (6.37%)		11 (7.64%) vs. 60 (7.39%)
