# Supplementary material for: Associations of Genetic Variants Contributing to Gut Microbiota Composition in Immunoglobin A Nephropathy
Source: mSystems. 2021 Jan 12;6(1):e00819-20. doi: 10.1128/mSystems.00819-20 (PMC7901477; doi:10.1128/mSystems.00819-20)
Supplement: TABLE S2 [file mSystems.00819-20-st002.xlsx]

## Sheet: Supplemental Table 2
Genus	HC1	HC10	HC11	HC12	HC13	HC14	HC15	HC16	HC17	HC18	HC19	HC2	HC20	HC21	HC22	HC23	HC24	HC25	HC3	HC4	HC5	HC6	HC7	HC8	IgAN1	IgAN10	IgAN11	IgAN12	IgAN13	IgAN14	IgAN15	IgAN16	IgAN17	IgAN18	IgAN19	IgAN2	IgAN20	IgAN21	IgAN22	IgAN23	IgAN24	IgAN25	IgAN27	IgAN28	IgAN29	IgAN3	IgAN30	IgAN31	IgAN32
(Unassigned)	8.32	21	26	20.1	4.33	11	15.9	5.63	6.58	7.52	18.4	8.65	20.5	18	34.5	13	18.7	19.5	10.5	5.21	38.1	5.86	5.21	44.7	24.9	4.26	0.491	12.8	14.4	7.12	2.19	7.43	5.47	9.15	15.2	6.27	17.7	12.1	6.99	7.38	2.86	1.94	8.68	3.38	6.74	26.9	6.43	11.5	15.9
Bacteroides	15.9	15	30.9	41.7	14.8	25.2	16.9	17.6	33	2.07	19.1	56	10.9	4.44	27.4	1.21	15.1	21.4	38.4	10.8	11.4	39.2	33	8.7	27.7	37.3	19.5	7.86	15	39.8	28.6	31.1	48	35	10.3	50.6	10.8	15.3	25.5	44.4	46.4	15.6	33.7	0.306	9.63	27.9	39	41.1	11.5
Prevotella	0	0	0.0191	0.172	22.9	7.32	2.03	0.0255	0.281	29.8	0	0	7.54	32.6	0.0319	54.4	0	0	0	0	0	0.00638	2.44	0.00638	0	0.619	50.5	8.03	14.8	0	0.625	0	0.00638	0.0702	11.3	0.0128	26.2	8.52	0.274	0.0255	0.00638	0.00638	0.051	56.8	26.5	0.332	0	0	0
Parabacteroides	0.625	0.9	0.683	0.74	1.51	0.989	0.491	9.25	1.07	0.255	3.94	1.24	1.35	0.619	1.3	0.172	0.683	1.74	0.989	0.0829	0.147	0	5.7	0.338	1.1	2.14	2.62	0.683	1.1	1.63	4.68	1.07	1.03	1.97	1.08	2.83	0.472	3.69	0.281	0.785	2.1	1.75	0.402	0.00638	0.734	0.664	1.03	0.593	0.67
Clostridium_XlVa	2.69	0.817	2.42	1.56	0.976	2.81	0.498	10.9	2.18	4.56	3.32	4.57	2.34	1.19	0.466	1.08	1.34	1.03	1.31	5.05	2.74	0.185	0.9	15.6	3.6	9.76	1.02	1.44	2.71	0.67	3.86	0.479	10.6	6.31	2.46	2.39	2.36	2.78	2.44	1.05	1.48	5.81	0.97	1.24	2.46	2.37	1.63	0.561	7.88
Alistipes	0.0447	0.9	1.68	0.383	1.29	0.14	0.983	0	2.72	0.00638	8.51	0	2.99	0.345	1.38	0.383	0.491	0.9	0.983	0	0.0702	0	2.31	0	0.262	0.00638	0.185	0.523	2.7	0.861	0.427	2.6	0.236	1.7	1	2.39	0.479	0.817	0.242	0.313	2.69	0.185	0.389	0	0.0191	0.0319	3.52	0.619	26.9
Paraprevotella	0	0.3	0.338	0	0	0	0	0	0	0.172	0	0	0	0	0	0.0255	0	1.58	0	0	0	0	0	0	0	0	0	1.69	0.459	0	0	0.778	0	0.00638	0.479	0.00638	0	4.23	0.6	4.6	0	0.236	0.88	0	0.606	0.00638	0	0.00638	0.396
Barnesiella	0.0255	0.287	0.345	0.415	0.823	0	0.268	0	0.434	0	2.74	0	0.517	0.447	1.37	0.153	0.485	0.683	0.172	0	0.0447	0	0.81	0	0	0	0	0.00638	0.619	0	0	1.33	0	0.823	0.97	3.52	0	0	0.211	0.479	0	0	0.14	0	0	0.134	0.351	0.108	0.734
Ruminococcus	0.466	1.77	2.18	0.0447	0.14	1.41	0.255	0.166	0.115	0	0.0957	0.00638	0.217	1.31	6.08	0.14	10.5	3.6	1.21	0	1.91	0	2.34	0.364	4.36	1.49	0	2.01	0.97	0.0383	0.153	1.11	0	2.08	0.536	1.11	2.6	0.804	0	1.7	4.14	0	0.204	0	0.357	3.01	0.778	2.9	1.24
Veillonella	0.00638	0.262	0.00638	0.0574	0.0128	0.00638	0.0191	1.69	0.0128	0.00638	0.0128	0.051	0.0191	0.0383	0.00638	0	0	0.0319	0.0319	0.102	0	0	0	0.0638	0.00638	0	0.00638	0.00638	0	0	0	0	0.0191	0.00638	0.0255	0.0128	0	0	0	0.0638	0.0128	0.0702	0.00638	0	0.0319	0.179	0.0128	0.00638	0.0447
Clostridium_IV	0.0128	0.108	0.166	0.0957	0.0191	0.0383	0.274	0.638	0.434	0.0255	2.23	0.0319	0.0574	0.0383	0.198	0.00638	0.16	0.274	0.0319	0.0447	0.0255	0.0128	0.166	0	0.115	0.051	0.0829	0.0957	0.542	0.204	0.0574	3.82	0.115	0.0383	0.37	1.88	0.0319	0.491	0.0319	0.0191	0.0574	0.0447	0.134	0.00638	0.0829	0.0702	0.37	0.0383	0.0383
Blautia	1.26	0.587	0.479	0.479	3.89	0.715	0.332	1.37	0.325	0.325	0.491	0.581	1.26	0.702	1.14	0.0638	0.6	0.459	2.22	0.427	0.9	0.957	0.81	0.938	0.708	0.74	0.919	1.22	1.17	0.74	0.128	0.236	0.715	0.957	0.53	1.82	0.293	0.836	0.817	0.396	0.817	7.41	0.561	0.0829	0.16	0.536	0.345	0.249	0.919
Faecalibacterium	7.17	33.2	14.1	17.5	31.4	30.7	25.6	0.0574	28.6	7.44	2.26	11.3	12.2	14.9	1.45	17.9	28.7	23.5	25.8	7.31	25.1	4.1	29.3	2.67	21.7	13	0.051	34.6	13.4	13.2	5	21.4	16.8	15.8	18.5	10.4	21.8	23.6	7.1	16.5	13.3	0.3	22	5.36	20.8	20.4	15.3	19.6	8.64
Butyricimonas	0.0383	0.0191	0.0447	0	0.0383	0.0447	0.0766	0	0.0766	0	0.427	0	0.319	0.14	0.338	0.0574	0.0255	0.0766	0.0191	0	0	0	0.0447	0	0.0574	0	0.0191	0.0128	0.249	0.0638	0.0191	0.389	0	0.198	0.0319	0.242	0.0702	0.0128	0	0	0.0447	0.00638	0.0191	0	0.0128	0.0255	0.0447	0.0829	0.319
Alloprevotella	0	0	0	0	0	0.695	0.00638	0.0128	0.204	19	0	0	0	0	0	0	0	0	0	0	0	0	0	0	0	0	0.0128	0.00638	0.00638	0.0128	0.00638	0.00638	0	0.0128	1.61	0	0	0.0191	0	0	0.0128	0	0	0.00638	2.04	0	0	0	0
Eubacterium	0.172	0.51	0.491	0.262	0.172	0.14	0.734	0.0638	0.236	0.396	2.14	0.051	0.242	0.408	0.0255	0.128	0.287	0.657	0.957	0	0.102	0	0.172	0	0.676	0.0191	0.0319	1.54	0.0829	0.0702	0.0255	0.293	0.0191	0.376	1.56	0.389	0.427	0.0128	0.0128	0.3	0.74	0	0.517	0.14	0.51	0.383	0.721	0.281	1.31
Lachnospiracea_incertae_sedis	11.7	2.65	0.555	0.274	1.33	1.97	0.536	0.689	1.85	0.128	0.0957	0.179	5.47	4.61	4.02	1.52	1.08	1.21	0.9	5.28	1.17	2.11	0.459	2.21	0.389	0.976	0.421	1.48	7.67	2.5	0.396	0.523	0.351	0.683	1.16	1.6	1.35	2.9	1.39	1.07	1.64	6.76	0.185	0.128	2.28	2.25	1.14	0.306	0.485
Clostridium_XlVb	0.523	0.121	0.108	0.147	0.293	0.172	0.0957	0.0255	0.9	0.00638	0.0383	0.051	0.147	0.332	0.351	0.051	0.191	0.0766	0.676	0	0.313	0	0.0766	3.69	0.115	0.287	0.0766	0.402	0	0.223	0.0957	0.179	0.108	0.0319	0.102	0.262	0.281	0.325	0.204	0.0383	0.88	1.11	0.0829	0.791	0.0447	0.0766	0.051	0.0829	0.6
Clostridium_sensu_stricto	0.932	0.0893	0.0128	0.115	0	0	0.479	0.00638	0.0128	0	0.0638	0.00638	0.00638	0.0128	0	0	0.00638	0.00638	0.102	0.166	0	0.00638	0.0128	0.0191	0	0	0	0	0.319	0.0255	0	0	0.00638	0.00638	0	0.0191	0.00638	0.0191	0	0.00638	0.00638	0.00638	0	0.051	0.0319	0.00638	0.00638	0	0
Fusobacterium	0.00638	0.00638	0.383	0	0	0	0	6.27	0.0255	0.0702	0.0128	0.798	0.0191	0	0	0.00638	0	0.0191	0	0.472	0	0	0.0128	0	0	0.0574	0.051	0.0191	0	0.00638	0	0.00638	0.683	0	0	0	0	1.74	10.7	0	0.0255	2.21	0	0	0.00638	0	0	0	0
Streptococcus	0.217	0.00638	0	0.00638	0.0447	0.0255	0.0638	0.9	0.0255	0.134	0.287	0.0191	0.0957	0.0702	0.0829	0.0191	0.0128	0.785	0.0829	0.0766	0.0191	0.0319	0.0191	0.293	0.0383	0.00638	0.16	0.0319	0	0.0255	0.00638	0	0.0128	0.051	0.0447	0.0191	0	0.00638	0.00638	0	0.0638	0.313	0	0.0128	0.00638	0.0191	0.0128	0.00638	0.102
Oscillibacter	0.0447	0.274	0.338	0.0829	0.108	0.204	0.0702	0	0.3	0.0319	0.868	0	0.44	0.37	0.651	0.255	0.198	0.242	0.0766	0	0.0128	0	0.491	0	0.0447	0.0319	0.00638	0.0766	0.319	0.0319	0.108	0.147	0.447	0.16	0.319	0.861	0.281	0.0574	0	0.255	0.249	0	0.108	0	0.198	0.0766	0.0766	0.134	0.415
Phascolarctobacterium	0.198	0.6	0.268	1.74	0.0191	0.434	0.115	0	0.121	0.313	3.82	1.89	2.56	0.185	1.37	1.15	1.32	1.82	1.06	0.0319	0.587	0.0128	1.58	1.75	2.14	2.48	14.6	4.99	1.28	0.644	1.77	1.95	4.57	3.11	0.568	3	2.16	5.02	3.49	0.983	3.17	1.35	0.0255	0.0128	0.217	2.14	0.0191	0.191	2.25
Roseburia	7.9	7.24	11.4	9.6	2.26	5.54	14.8	2.78	5.86	1.07	0.721	5.56	6.34	5.09	0.293	2.79	2.92	1.93	1.92	0.351	5.44	0.3	0.587	11.8	5.1	20.4	0.0191	12.1	2.85	13	1.68	0.778	1.15	11.6	1.08	1.13	0.944	12	9.69	9.86	11.6	1.33	8.36	0.6	6.48	3.9	4.42	3.29	1.76
Allisonella	0	0	0	0	0	0	0.0638	0	0	0	0	0	0.0702	0.0255	0	0.0128	0	0	0.0574	0	0.408	0.0383	0	0.376	0.357	0	0	0	0	0.0128	0	0	0	0	0	0	0	0	0.0829	0	0	0	0	0.0255	0	0	0.00638	0.121	0
Sutterella	0	0	0	0	0.491	0.0128	0.293	0	0	0	0	0	0	0.555	0.121	0	0	0	0	0	0.0893	0	0.351	0	0	0	0	0.108	0	0	0	0	0	0	0	0.549	0	0	0	0	0.179	0	0	0	0.00638	0	0	0	0.0829
Gemmiger	0.408	4.96	3.2	1.1	1.56	0.121	5.13	0.00638	3.84	0.664	1.79	0	8.16	1.51	8.05	3.17	6.76	6.21	5.91	0.0255	5.13	0.447	1.54	0.651	0	0	0	3.14	5.07	0.383	1.01	2.11	0	1.54	2.32	0	5.54	0.147	0.0383	1.07	4.95	0.0829	2.92	0.185	0.874	2.05	11.6	5.23	4.11
Coprococcus	0.504	3.56	1.3	0.153	1.19	0.0319	0.638	0	0.504	0.172	0.0383	1.06	0.255	5.32	1.75	1	4.78	0.3	0.485	0.191	1.61	0.644	0.268	0.0191	0.549	0.823	0	0.172	0.23	0.121	0.0638	0.447	0.0128	4.54	17.4	0.0319	4.77	0	0	5.35	0.51	0.16	0.128	0.0829	2.38	0.108	2.98	2.76	0.651
Bifidobacterium	0.051	0.944	0.0447	0.0128	0.581	0.613	0.16	13.3	0.53	0.00638	2.18	0.97	0.0255	0	0.357	0.0191	0.581	0.0128	0.957	0.0829	1.45	0.325	6.06	0	1.52	0.376	0.338	0.217	0.0319	0	0.102	11.5	0.695	0.108	0	0.191	0.147	0	0	0.179	0.204	0.3	0.957	0.702	0	0.912	0.504	3.43	0.121
Dialister	0	0.172	1.19	0.0255	2.28	1.3	3.81	0.37	1.44	18	0.00638	0	0.0128	5.15	0.472	0	0	0	0	0	0	0	2.66	0	0	0	0	0	0.383	0	0	0.00638	0	0.0255	4.88	0	0	0	0	0	0	0.00638	1.09	0.23	2.8	0	2.44	1.35	0
Acinetobacter	0	0	0	0	0	0	0	0	0	0	0	0	0	0	0	0	0	0	0	0	0	0	0	0	0	0	0	0	0	0	0	0	0	0	0.0128	0	0	0	0	0	0	0	0	0	0	0	0	0	0
Coprobacter	0	0.0447	0.00638	0	0	0	0.16	0	0	0.00638	0	0	0.0383	0	0.0128	0	0.957	2.02	0	0	0.0893	0	0	0	0.134	0	0	0	0.14	0	0	0.0128	0	0	0	0	0	0	0.0447	0	0.051	0	0	0	0	0.0128	0	0.0255	0.0191
Megamonas	0	0	0	0.0766	6.07	6.8	2.7	0	0	0	0.00638	0.0191	13.7	0.0574	0	0	0	0	0.166	61.1	0	0	0.204	0	0	0	0	1.26	11	3.75	47.7	0.00638	0.00638	0.0702	4.73	0	0.0128	0	28.2	0	0.00638	46.7	16.7	26.1	12.1	0.00638	3.53	4.56	0
Desulfovibrio	0.00638	0.0893	0.0319	0.00638	0	0.0191	0	0	0	0.00638	0	0	0	0	0	0	0	0	0	0	0	0	0	0	0	0	0	0	0	0	0	0.332	0	0	0	0.166	0	0	0	0	0	0	0	0	0.14	0	0	0	0
Haemophilus	3.46	0.0255	0.00638	0.051	0.0766	0.00638	0.957	0	0.0191	0.0128	0	0	0.00638	0.274	0	0.0255	0.0128	0.108	0	0.108	0	0	0	0.0128	0	0	0	0.0447	0.0829	0.108	0	0	0	0.0447	0	0	0	0.00638	0	0	0	0.051	0.0447	0.0128	0.0893	0.00638	0.0255	0	0
Klebsiella	27.8	0.0319	0	0.166	0	0.0447	0.00638	0.0255	0.0128	0	0.00638	0.00638	0	0.0255	0	0	0.0638	1.51	0.0191	0	0	0.00638	0.0383	0	0	0	0	0.357	0	0	0	0	0.664	0	0.00638	0.479	0	0	0	0	0	0.319	0	0	0	0	0.134	0	0
Anaerostipes	0.0638	0.108	0.00638	0.128	0.0191	0.0191	0	0.498	0.121	0.108	0.421	0.498	0	0	0.0128	0	0.53	0.211	0.115	0.466	0.191	0.402	0.0191	1.62	0.00638	0.115	1.67	0.0255	0.00638	0.051	0	0.108	0.313	0.0319	0.0383	0.396	0.0574	2.99	0.0702	0.115	0.0638	2.77	0.0191	0.0893	0	0.0191	0.00638	0.0319	0.00638
Morganella	0	0	0	0	0	0	0	0	0	0	0.00638	0	0	0	0	0	0	0	0	0	0.00638	11.7	0	0	0	0	0	0	0	0	0	0	0	0	0	0.00638	0	0	0	0	0	0	0	0	0	0.0128	0	0	0
Ruminococcus2	0.587	0.287	0.325	0.906	0.389	0	0.574	0.0319	0.638	0.453	3.8	0.338	0.332	0.268	1.49	0.747	2.22	1.21	0.504	0.0702	0.211	4.32	0.293	0.632	0.23	0.262	0.249	1.58	0.702	11.2	0.179	0.37	4.74	0.842	0.211	3.18	0.121	0.23	0.134	0.791	0.632	0.325	0.0638	0.536	0.249	0.523	0.542	0.102	2.42
Acidaminococcus	0	0	0	0	0	0	0	0	0	0	0	0	0	0	0	0	0	0	0	0	0	0	0	0	0.249	0	0	0	0	0	0	0	0.338	0	0	0	0	0	0	0	0	0	0	0	0	0	0	0	0
Clostridium_XVIII	0.0255	0.0191	0	0.0255	0.0128	0.0128	0	0	0.00638	0.0128	0.14	0.0447	0.0128	0.00638	0.0957	0	0.0383	0.0766	0.0191	0	0.00638	0.0255	0.00638	0	0.0255	0.0702	0.0191	0	0.00638	0.0574	0.00638	0	0.00638	0.0191	0.00638	0.0191	0.00638	0.0447	0	0.051	0.0255	0.0893	0.0128	0.0128	0.0191	0.0128	0.00638	0.0191	0.702
Megasphaera	0	0	0	0	0	0	0	0	0	0	0.376	0	0	0	0	0	0	0	0	0	0	0	0.479	0	0	0	0.153	0	0	0	0	0	0	0	0	0	0	0	0.689	0	0	0	0	0	0	0	0	0	0
Tissierella	0	0	0	0	0	0	0	0	0	0	0	0	0	0	0	0	0	0	0	0	0	2.23	0	0	0	0	0	0	0	0	0	0	0	0	0	0	0	0	0	0	0	0	0	0	0	0	0	0	0
Saccharibacteria_genera_incertae_sedis	0.0191	0.00638	0	0.00638	0.0128	0	0	0.0255	0.00638	0.0191	0.0255	0.0255	0.00638	0	0.00638	0.0191	0	0.0319	0.00638	0.0447	0.0128	0.00638	0	0.0255	0.0447	0.00638	0.0638	0.0191	0.0191	0.00638	0	0.00638	0.00638	0.0829	0.00638	0.0255	0	0.0128	0	0	0	0	0	0.0128	0.00638	0.00638	0	0.00638	0.0128
Parasutterella	0.727	0.134	0.217	0.849	0	0.415	0	5.92	0.766	0	0.306	4.09	0.293	0.0128	0.00638	0	0.0893	0	1.05	0.0893	0.0128	0.0766	0.00638	0	0.236	0.0702	2.67	0.0128	0.262	0.147	0	0.217	1.1	0.638	0.115	0.00638	0.121	0.804	0.338	0.325	0	0.0766	0.0766	0.306	0	0.0893	0.236	0.262	0.00638
Proteus	0	0	0	0	0	0	0	0	0	0	0	0	0	0	0	0	0.0191	0	0	0	0	8.66	0	0	0	0	0	0	0	0	0	0	0	0	0	0	0	0	0	0	0	0	0	0	0	0	0	0	0
Mitsuokella	0	0	0	0	0	0	0	0	0	0	0	0	0	0	0	0	0	0	0	0	0	0	0	0	0	0	0	0	0	0	0	0	0	0	0	0	0	0	0.16	0	0	0	0	0	0	0	0	0	0
Oceanobacillus	0.00638	0	0	0	0	0	0	0	0	0	0	0	0	0	0	0	0	0	0.00638	0	0	2.41	0	0	0	0	0	0	0	0	0	0	0	0	0	0	0	0	0	0	0	0	0	0	0	0	0	0	0
Citrobacter	0	0	0	0	0	0	0.00638	0.108	0	0	0	0	0	0	0	0	0	1.17	0	0	0	0	0	0	0	0	0	0	0	0	0	0	0	0	0	0	0	0	0	0	0	0	0	0	0	0	0	0	0
Flavonifractor	0.0255	0	0.00638	0.0638	0.108	0.0191	0.00638	5.31	0.0638	0	0.204	0.44	0.0128	0.00638	0.051	0.00638	0.0255	0.0191	0.0128	0.00638	0	0	0.0702	0.00638	0.0383	0.166	0.0191	0.00638	0.0319	0.102	0.0574	0.0383	0.498	0.0638	0	0.37	0.00638	0.102	0.00638	0.00638	0.281	0.0383	0	0	0.0383	0.0638	0.0128	0.00638	0.0319
Eisenbergiella	0	0	0	0	0.00638	0.00638	0.00638	0.00638	0.0128	0	6.23	0.00638	0	0	0	0	0.00638	0	0	0	0	0	0.0128	0.00638	0	0	0	0	0.0128	0.147	0	0	0	0.051	0	0.364	0	0.0319	0	0	0	0	0	0	0	0.0191	0	0	0
Collinsella	0.313	1.91	0.402	0	0.166	0.00638	0.357	0	0.0829	0.255	11.2	0.0383	0.0319	0.0447	0.587	0.108	0.00638	0	0.108	0.274	0.932	0	0.695	0	0.0447	0	0	0.108	0.236	0	0.134	0.128	0	0	0.0702	0.447	0.0191	0	0.0255	0	0	0.153	0.0447	0	0.0255	0.293	0.3	0.0574	1
Dorea	0.542	0.236	0.0319	0.153	0.306	0.0957	0.338	0.0702	0.102	0.153	0.319	0	0.466	0.134	0.179	0.051	0.204	0.211	0.676	0.498	0.37	0.536	0.121	0.549	0.191	0.051	0.287	0.153	0.14	0.217	0.00638	0.0638	0.00638	0.466	0.191	0.236	0.0829	0	0.0383	0.0638	0.293	0	0.0574	0.172	0.102	0.16	0.0766	0.102	0.715
Rothia	0.0957	0	0.00638	0.00638	0.00638	0	0	0	0	0	0	0.00638	0.0191	0	0	0	0	0.0255	0	0	0	0	0	0.00638	0.00638	0	0.0957	0	0	0	0	0	0	0	0.00638	0	0	0	0	0	0	0.0128	0.00638	0	0	0	0	0	0.0638
Bilophila	0.0702	0.0255	0.0255	0	0.0255	0.0702	0.0191	0	0.172	0.14	0.0957	0.153	0.0766	0.0191	0.0638	0.0638	0.217	0.172	0.172	0	0.0574	0.051	0.191	0.0383	0.166	0.121	0.517	0.0447	0.134	0	0.319	0.0447	0.357	0.23	0.0574	0.0574	0.0319	0.166	0.0766	0.0638	0.0957	0.0128	0.0383	0.0128	0.223	0.121	0.108	0.0447	0.829
Turicibacter	0.134	0.0319	0.00638	0.0128	0	0	0	0	0.0255	0.00638	0.0255	0	0	0	0	0	0.0128	0.0702	0	0.0319	0	0	0.0191	0	0	0	0	0	0.0383	0	0	0	0	0	0	0.0128	0	0.00638	0	0.00638	0	0	0.0128	0.0128	0	0.0191	0.0829	0	0
Clostridium_III	0	0	0	0	0	0.00638	0	0	0	0	0	0	0	0	0.204	0	0	0	0	0	0	0	0	0	0	0	0	0	0	0	0	0.0255	0	0	0	0	0	0	0	0	0	0	0	0	0	0	0	0	0
Intestinimonas	0.0255	0.0255	0.0255	0	0.0574	0.00638	0.0191	0	0.0128	0.051	0.108	0	0.0766	0.00638	0	0.0574	0.0128	0.0447	0.00638	0.00638	0.00638	0	0.0191	0	0	0	0	0.0191	0.134	0.00638	0	0.0128	0.00638	0	0.00638	0.16	0.0191	0	0	0	0	0	0.00638	0	0	0	0.00638	0	0
Erysipelotrichaceae_incertae_sedis	0	0	0	0	0	0	0	0	0	0	0.0128	0.00638	0	0	0.00638	0	0	0	0	0	0	0.0191	0	0	0	0.0128	0	0	0	0.0383	0	0	0.0319	0	0	0.0128	0	0.0191	0	0	0.00638	0.00638	0	0	0	0	0	0	0
Enterococcus	0	0	0	0.0255	0	0	0	0.0255	0.0128	0	0.00638	0	0	0	0	0	0	0	0	0	0	0.102	0	0	0	0	0	0	0	0	0	0	0	0	0	0	0	0	0	0	0	0	0	0	0	0	0	0	0
Escherichia/Shigella	0.14	0.0128	0	0.121	0.0574	0.223	2.66	1.82	5.72	0.287	1.12	0.849	0.153	0	2.67	0.0447	0.0766	0.6	0.829	0.874	0.6	9.6	0.00638	1.75	2.08	4.17	2.49	0.753	0.204	1.11	0.504	0.242	0.785	0.619	0	0.166	0	0.0128	0.0191	0.542	0.0702	0.689	0.211	0.0191	0.472	3.47	1.97	0.0702	1.85
Catenibacterium	0	0	0	0	0	0	0.0766	0	0	0	0	0	0	0	0	0.00638	0.00638	0	0	0	0	0	0	0	0	0	0	0	0	0	0	0	0	0	0	0	0	0	0	0	0	0	0	0	0	0	0	0	0
Terrisporobacter	0	0	0	0.0191	0	0	0	0	0	0	0	0	0	0	0	0	0	0	0	0	0	0	0.0319	0	0	0	0	0	0	0	0	0	0.0191	0	0	0	0	0	0	0	0	0	0	0	0	0	0	0	0
Acidovorax	0	0	0	0	0	0	0	0	0	0	0	0	0	0	0	0	0	0	0	0	0	0	0	0	0	0	0	0	0	0	0	0	0	0	0	0	0	0	0	0	0	0	0	0	0	0	0	0	0
Pyramidobacter	0	0	0	0	0	0	0	0	0.0128	0.00638	0.542	0	0	0.00638	0	0	0	0.00638	0	0	0	0	0	0	0	0	0	0	0.00638	0	0	0	0	0	0	0	0	0	0	0	0	0	0	0	0	0	0	0	0
Akkermansia	0	0	0.0128	0	0	0.0128	0.989	13.8	0	0.0255	0	0	0.166	0.0128	0.683	0	0.0191	3.02	0.00638	0	0	0	0.00638	0	0.102	0	0	0	0	0.0191	0	0.829	0	0	0	1.12	0.351	0	0	0.664	0	0.0128	0.0191	0	0	0.281	0	0.0191	1.68
Romboutsia	6.44	0.0829	0.00638	0.0638	0.0702	0	0.185	0.0128	0.0829	6.08	0.345	0.0128	0.0957	0.0447	0.00638	0.0255	0.0319	0.74	0.262	0.587	0.051	0.0128	0.0638	0.568	0.842	0	0.0638	0.249	0.0638	0.0447	0.0255	0.0191	0	0.293	0.0766	0.0383	0	0.00638	0.0574	0.0255	0.0702	0.0319	0.00638	2.45	0.0447	0.0447	0.0383	0.0255	0.00638
Anaerofilum	0	0	0	0	0	0	0	0	0	0	0.0574	0	0	0	0.0191	0	0	0	0	0	0	0	0	0	0	0	0	0	0.0191	0	0	0	0	0	0.00638	0.0319	0.00638	0	0	0	0	0	0.00638	0	0	0	0	0	0
Oribacterium	0.0383	0	0	0	0	0	0.00638	0	0	0.00638	0	0.00638	0	0.00638	0	0.00638	0	0	0	0.00638	0.00638	0	0	0	0	0	0	0	0	0	0	0	0	0	0	0	0	0.00638	0	0	0	0	0	0	0	0	0	0	0.00638
Holdemania	0	0.00638	0	0.00638	0.00638	0	0.00638	0	0	0	0.0829	0	0	0	0.00638	0	0.00638	0.00638	0	0	0	0	0	0	0	0	0	0	0	0	0	0	0	0.0191	0	0.0191	0	0	0	0	0	0	0	0	0	0	0.0128	0	0.0191
Clostridium_XI	0	0	0	0.00638	0	0	0	0.00638	0	0	0	0	0	0	0	0	0	0	0	0	0	0	0	0	0	0	0	0	0	0	0	0	0	0	0	0	0	0	0	0	0	0	0	0	0	0.00638	0	0	0
Lactobacillus	0	0	0	0	0	0	0	0	0	0	0	0	0	0	0	0	0	0	0	0	0	0	0	0	0.0191	0	0	0	0	0	0	0	0	0	0	0	0	0	0	0	0	0	0	0	0	0	0	0	0
Eggerthella	0	0	0	0.0128	0	0.00638	0	0	0.00638	0	0	0	0	0	0.00638	0	0	0	0	0	0	0.00638	0.0128	0	0	0	0.0447	0	0	0	0	0	0.0128	0	0	0.00638	0.00638	0.00638	0	0	0.0128	0.00638	0	0	0	0.00638	0	0	0
Howardella	0	0	0	0	0.00638	0	0	0	0	0.0766	0	0	0	0	0	0	0	0	0	0	0	0	0	0	0	0	0	0	0	0	0	0	0	0	0.0702	0.0638	0.0383	0	0	0	0	0	0	0	0	0	0	0	0
Granulicatella	0.0447	0	0	0.00638	0.0128	0	0	0	0	0.0191	0	0	0	0	0	0.00638	0	0.0128	0	0.00638	0.00638	0	0	0.00638	0.00638	0	0.0128	0	0	0.00638	0	0	0	0	0	0	0	0	0	0.00638	0	0	0.00638	0	0	0	0	0	0
Cloacibacillus	0	0	0.0128	0	0	0.0319	0	0	0	0.00638	0	0	0.0191	0	0.23	0	0.00638	0	0	0	0	0	0.0255	0	0	0	0	0	0.00638	0	0	0.0829	0	0	0	0.0893	0.00638	0	0	0	0	0.0383	0	0	0.191	0	0	0	0
Odoribacter	0	0.115	0.108	0.421	0.0383	0.0957	0.0447	0.00638	0.0766	0.00638	0.357	0	0.198	0.147	0.153	0.0893	0.0702	0.14	0.179	0.00638	0.0255	0	0.115	0	0.0893	0	0	0.0829	0.242	0.185	0.0574	0.108	0	0.102	0.172	0.37	0.223	0.0957	0.0128	0.217	0.236	0.0255	0.051	0	0.185	0.0255	0.115	0.0766	3.46
Weissella	0	0	0	0	0	0	0.00638	0	0	0	0	0	0	0	0	0	0	0.0128	0	0	0	0.0128	0	0	0	0	0	0	0	0	0	0	0	0	0	0	0	0	0	0	0	0	0	0	0	0	0	0	0
Psychrobacter	0	0	0	0	0	0	0	0	0	0	0	0	0	0	0	0	0	0	0	0	0	0	0	0	0	0	0	0	0	0	0	0	0	0	0	0	0	0	0	0	0	0	0	0	0	0	0	0	0
Staphylococcus	0	0	0	0	0	0	0	0	0	0	0	0	0	0	0	0	0	0	0	0	0.108	0	0	0	0	0	0	0	0	0	0	0	0	0	0	0	0	0	0	0	0	0	0	0	0.00638	0	0	0	0
Robinsoniella	0	0	0	0	0	0	0	0	0	0	0	0	0	0	0	0	0	0	0	0	0	0	0	0	0	0	0	0	0	0	0	0	0	0	0	0	0	0	0	0	0	0	0	0	0	0	0	0	0
Raoultella	0	0	0	0	0	0	0	0	0	0	0.115	0	0	0	0	0	0	0.0447	0	0	0	0	0	0	0	0	0	0	0	0	0	0	0	0	0	0	0	0	0	0	0	0	0	0	0	0	0	0	0
Coprobacillus	0	0	0	0	0	0	0	0	0	0	0.147	0	0	0	0	0	0	0	0	0	0	0	0	0	0	0	0	0	0	0	0	0	0	0	0	0	0	0	0	0	0	0	0	0	0	0	0	0	0
Christensenella	0	0	0.0128	0	0	0	0	0	0.00638	0	0.0319	0	0	0	0	0	0	0	0	0	0	0	0.00638	0	0	0	0	0	0	0	0	0.0128	0	0.00638	0.00638	0.0191	0.00638	0	0	0	0	0	0	0	0	0	0	0	0
Gemella	0.0128	0	0.00638	0.00638	0	0	0	0	0	0.00638	0.0128	0	0.00638	0	0	0	0	0.0191	0	0	0.00638	0	0	0.00638	0.00638	0	0.00638	0	0	0	0	0	0	0	0	0	0	0	0	0	0	0.00638	0	0	0.00638	0	0.00638	0	0.0128
Fusicatenibacter	0.185	0.549	0.0702	0.14	0.0255	0.491	0.051	0.293	0.325	0.0128	0.0191	0.421	0.108	0.204	0.249	0	0.447	0.466	1.02	0.115	0.536	5.63	0.185	0.593	0.0447	0.134	0.504	0.0383	0.102	1.04	0.0447	0.134	0.0319	0.0255	0.249	0.376	0.0447	0	0.051	0.185	0.0191	1.62	0.0191	0.134	0.0255	0.236	0.051	0.0702	0.128
Campylobacter	0	0	0	0	0	0	0	0	0.00638	0	0	0	0	0	0	0	0	0	0	0	0	0	0	0	0	0	0	0	0	0	0	0	0	0	0	0	0	0	0	0	0	0	0	0	0	0	0	0	0
Brevundimonas	0	0	0	0	0	0	0	0	0	0	0	0	0	0	0	0	0	0	0	0	0	0.0319	0	0	0	0	0	0	0	0	0	0	0	0	0	0	0	0	0	0	0	0	0	0	0	0	0	0	0
Anaerotruncus	0	0	0	0	0	0	0	0	0	0	0.0319	0	0	0	0.051	0	0	0	0	0	0	0	0.0191	0	0	0.00638	0	0	0.0128	0.0383	0	0	0	0	0	0.153	0	0.00638	0	0.00638	0	0	0	0	0	0.00638	0	0.00638	0
Butyrivibrio	0	0	0	0	0	0	0	0	0	0	0	0	0	0.364	0	0	0	0	0	0	0	0	0	0	0	0	0	0	0	0	0	0	0	0	0	0	0	0	0	0	0	0	0	0	0	0	0	0	0
Butyricicoccus	0	0	0	0	0	0	0	0	0	0	0	0	0	0	0	0	0	0	0.00638	0	0	0	0	0	0	0	0	0	0	0	0	0	0	0	0	0	0	0	0	0	0	0	0	0	0	0	0	0	0
Propionispira	0	0	0	0	0	0	0	0.0128	0	0	0	0	0	0	0	0	0	0	0	0	0	0	0	0	0	0	0	0	0	0	0	0	0	0	0	0	0	0	0	0	0	0	0	0	0	0	0	0	0
Porphyromonas	0	0	0	0	0	0	0	0	0	0	0	0	0	0	0	0	0	0	0	0	0	0	0	0	0	0	0	0	0	0	0	0	0	0	0	0	0	0	0	0	0	0	0	0	0	0.0574	0	0	0
Pseudoflavonifractor	0	0	0	0	0.0191	0	0	0	0.0255	0	0.0574	0	0.0191	0	0	0	0	0	0	0	0	0	0.00638	0	0.00638	0	0	0.00638	0	0.306	0.0191	0	0	0	0	0.0128	0	0	0	0.00638	0	0.0128	0.00638	0	0.00638	0	0	0.00638	0
Pseudobutyrivibrio	0	0	0	0	0	0	0	0	0	0.0255	0	0	0	0	0	0	0	0	0	0	0	0	0	0	0	0	0	0	0	0	0	0	0	0	0	0	0	0	0	0	0	0	0	0	0	0	0	0	0
Parvimonas	0.00638	0	0	0	0	0	0	0	0	0	0.0702	0	0	0	0	0.00638	0	0	0	0	0	0	0	0	0	0	0	0	0	0	0	0	0	0	0	0	0	0	0	0	0	0	0	0	0	0	0	0	0
Intestinibacter	0	0	0.0638	0.00638	0	0	0.0893	0.147	0	0	0.121	0.051	0	0.00638	0	0	0	0	0	0.00638	0	0	0.0319	0	0.0128	0	0	0	0	0.0319	0	0	0.0191	0	0.0128	0.0574	0	0.00638	0	0.0702	0.00638	0	0.0319	0	0	0	0.0702	0	0.0255
Gordonibacter	0	0	0	0	0	0	0	0	0	0	0.00638	0	0	0	0	0	0	0	0	0	0	0	0	0	0	0	0	0	0	0	0	0	0.00638	0	0	0.0191	0	0	0	0	0	0	0	0	0	0	0	0	0
Oxalobacter	0	0	0	0	0	0	0	0	0	0	0.0319	0	0.0191	0.0128	0	0	0.00638	0	0	0	0	0	0	0	0	0	0	0	0	0	0	0	0	0	0.00638	0	0	0	0.00638	0	0	0	0	0	0	0	0.00638	0	0
Methanobrevibacter	0	0	0	0	0	0	0	0	0	0.0128	0	0	0	0	0	0	0.0128	0	0.0128	0	0	0	0	0	0	0	0	0	0	0	0.0128	7.62	0	0	0	0	0.0638	0	0	0	0	0	0	0	0.108	0	0	0	0
[truncated: 62 more columns]
