# Supplementary material for: Associations of Genetic Variants Contributing to Gut Microbiota Composition in Immunoglobin A Nephropathy
Source: mSystems. 2021 Jan 12;6(1):e00819-20. doi: 10.1128/mSystems.00819-20 (PMC7901477; doi:10.1128/mSystems.00819-20)
Supplement: TABLE S3 [file mSystems.00819-20-st003.xlsx]

## Sheet: Supplemental Table 3
Genus	HC1	HC10	HC11	HC12	HC13	HC14	HC15	HC16	HC17	HC18	HC19	HC2	HC20	HC3	HC4	HC6	HC7	HC8	HC9	IgAN1	IgAN10	IgAN12	IgAN14	IgAN15	IgAN16	IgAN17	IgAN18	IgAN19	IgAN2	IgAN20	IgAN21	IgAN22	IgAN23	IgAN24	IgAN25	IgAN26	IgAN27	IgAN28	IgAN29	IgAN3	IgAN30	IgAN4	IgAN5	IgAN6	IgAN8	IgAN9
Bacteroides	2.08	1.15	5.15	19.2	37.7	32.7	40.5	22.3	8.35	4.99	30.6	24.1	17.7	15.9	15.6	24.1	32.6	19.5	34.5	42.2	46.1	47	3.7	4.97	49.2	33.1	34.4	37.6	33.4	30.4	48.1	27.9	39.9	39.1	27.7	5.89	47.1	31.4	9.65	36.8	45.7	35.4	22.1	52.8	50.2	37
Faecalibacterium	31.1	18.2	45.4	21.2	22	27.5	17.8	16.6	21.9	19.9	27.7	40.6	46.3	49.6	15.4	14.9	34.6	2.39	32.3	19.6	25.9	33.4	8.39	31.3	26.9	24.6	24.8	28.6	23.2	28.8	8.53	32.6	23.2	25.1	30.5	11.7	28.4	0.0383	34.4	9.93	41.7	1.21	29	8.58	2.28	26.3
Prevotella	19.1	9.98	13.6	0.0255	0.00638	0	0	0	29.1	35.2	0.0128	0	0.0128	0	42.3	20	0.0447	0.0893	0	0.00638	0.0128	0.00638	49.4	2.12	0.0128	0	0.00638	0.00638	0.00638	0.00638	0.0447	0	0.00638	0	0	34.3	0	0.00638	12.4	0.00638	0	0.00638	0.00638	0	0	0
(Unassigned)	14.3	26.5	10.8	4.63	4.66	13.6	13.7	12.8	18.1	5.76	6.3	10.5	7.88	12.7	5.44	3.68	1.77	31.1	7.83	13.4	13.6	5.24	3.6	10.9	3.67	15.7	14.4	10.3	6.99	13.7	9.18	4.17	3.06	12.5	8.34	14.5	6.83	32.5	4.43	25.1	2.25	38.1	20.6	13	18.7	13.4
Lachnospiracea_incertae_sedis	1	0.179	0.0191	3.41	5.21	5.7	0.753	9.62	11.9	14.2	2.58	0.689	14.8	3.05	5.13	0.613	0.108	10	6.51	2.64	5.98	4.33	0.0574	0.217	8.47	12.9	5.1	7.5	0.242	4.15	0.0574	5.68	3.57	7.57	10.1	8.61	2.62	0.128	2.44	6.9	0.472	8.26	0.472	0.0638	0.345	7.12
Megamonas	3.9	0.00638	0	0.0128	17.2	0	5.44	0	0.0319	0	0.00638	0.00638	0.0255	0.00638	2.18	14.6	0	0.00638	6.73	0.00638	0	0	28.6	7.79	0.00638	0.00638	3	0.0128	0.0128	0.00638	27.4	0	0.0191	0	0	0.389	0	0	0	4.73	0	0.0191	0	13.1	19.4	0
Coprococcus	0.134	0.0383	15.9	0	0	0	0	3.02	0.0128	0.53	6.31	3.55	0.0638	0	1.06	0.00638	0	0	0.0191	0.421	0.364	0.00638	0	4.26	0	0	0	0	0	0	0	0	0	0.479	3.66	0	0	0.00638	0	0.0574	0	0	0.415	0	0.00638	0.689
Dialister	12.3	17.6	0	8.96	0	5.46	0.00638	7.61	0.0128	3.38	5.31	0	0.00638	0.0191	7.29	6.86	8.72	0.0383	0	0.00638	0	0	3.84	19.1	0.00638	0.632	0.274	0	0	3.31	0.0128	0.00638	2.39	5.26	0	0	0.504	0	0.0128	0	0.00638	0	0.893	0	0.00638	0.00638
Roseburia	5.81	1.56	0.268	1.12	0.0319	9.54	1.93	8.33	6.53	10.3	5.17	1.2	3.5	4.05	0.185	1.97	1.84	10.5	4.14	12.9	2.1	0.00638	0.689	3.29	2.36	7.69	9.58	11.2	2.71	5.95	3.05	15.5	3.36	4.15	4.5	2.56	2.74	0.0128	27.7	9.24	3.8	3.15	3.75	5.37	5.26	7.51
Succinivibrio	0	0	0	0	0	0	0	0	0	0	0	0	0	0	0	0	0	0	0	0	0	0	0	0	0	0	0	0	0	0	0	0	0	0	0	12.6	0	0	0	0	0	0	0	0	0.00638	0
Megasphaera	4.04	21.5	0.00638	15.1	0	0	0	1.12	0.0128	0.829	0	4.81	0.00638	0	0.81	0.976	0	0.0574	0	0.00638	0	0	0	1.38	0	0	0	0	0.00638	3.43	0.00638	0	9.96	0	0	0	0	0	0	0.0255	0	8.03	1.47	0	0	0
Ruminococcus	3.13	0	2.88	1.4	0	0.262	0.81	0.932	0.00638	0.102	0.912	0.376	0.108	3.32	0.0447	5.23	0.498	12.4	3.8	0.606	0.549	0	0	0.191	3.72	0	0.274	0	5.56	1.16	0.293	0	0.447	0.389	3.48	0.734	0.242	4.43	0	0.504	0.00638	1.39	7.99	0.204	1.45	0.606
Parabacteroides	0.14	0.236	0.887	10.5	0.861	0.479	1.49	0.625	1.03	0.791	0.587	3.44	0.408	0.262	0.938	0.951	2.42	2.49	0.351	1.11	1.61	0.274	0.561	2.31	0.989	0.727	1.38	0.281	2.83	0.587	0.9	2.71	7.34	0.715	2.05	0.434	4.16	13.5	1.26	0.753	0.695	0.817	1.79	1.3	0.9	0.459
Clostridium_XlVa	0.16	0.14	0.747	0.829	0.874	0.396	3.57	1.61	1.5	0.644	3.8	0.351	0.281	2.55	0.281	0.223	0.0893	1.48	0.236	1.21	0.421	1.8	0.287	0.37	0.396	0.989	0.638	0.932	2.21	0.504	0.479	0.364	0.453	0.396	2.35	4.9	0.817	8.33	3.54	2	0.223	0.549	0.664	1.07	0.402	1.08
Gemmiger	1.91	2.59	0.766	3.86	0.185	3.28	2.49	4.35	0.632	1.65	7.57	6.9	5.86	6.25	0.574	1.64	5.07	3.52	2.54	3.45	1.96	0	0.644	10.7	0.676	0.0128	3.62	0.0128	13	3.28	0.319	0.0128	0.217	2.51	1.88	0.683	0.0702	0.0191	1.2	2.28	0.727	0.727	7.12	2.51	0.242	2.2
Fusobacterium	0	0	0	0.0574	9.09	0	8.42	0	0.00638	0.00638	0	0	0	0	0.37	2.03	0	0	0	0.00638	0	0	0	0.108	0.185	0	0.00638	0.0383	0	0.198	0	0.0574	0.0128	0	0	0	0	0.555	0	0.0191	0	0.00638	0	0	0.0191	0
Bifidobacterium	0.121	0.23	2.03	2.98	0.242	0.396	0.0128	0.185	0.121	0.051	0.868	1.42	0.9	0.179	0.0319	0.0447	8.68	1.08	0.274	0.0255	0.128	1.82	0.00638	0.211	0.0128	1.26	0	0.051	2.21	0.211	0	1.31	3.09	1.02	0.581	0	0.0574	0	0.134	0.0893	2.07	0.313	0.108	0.00638	0.115	0.00638
Parasutterella	0	0.0128	0.313	0	0.0128	0.338	0.338	0.389	0.0191	0.747	0.6	0.542	0.16	0.00638	0.00638	0.23	1.46	0.332	0.0893	0.44	0	0	0.0383	0	2.01	0.804	1.95	1.77	3.64	1.31	0	0.00638	0.427	0.338	1.52	0.211	1.37	0.00638	0.6	0.466	0.37	0.0638	1.4	0.0191	0.00638	0.434
Escherichia/Shigella	0.211	0.0893	0.236	4.34	0.00638	0.0255	0.0383	10.3	0.0574	0.153	0	0.172	0.00638	0.0191	0.0829	0.0574	0.568	0.0574	0.051	1.05	0.542	3.96	0.0893	0.0574	0.249	0.128	0.00638	0.319	0.0319	0.281	0.0191	0.0319	0.932	0.0829	0.0574	0.166	1.15	4.19	1.15	0.0893	0.00638	0.00638	0.727	0.472	0.549	0.0128
Clostridium_XVIII	0.0766	0.0255	0.325	2.29	0	0.0319	0.9	0.00638	0.313	0.102	0.262	0.396	0.0829	0.989	0.198	0.0319	0	1	0.0702	0.128	0.447	2.07	0	0.3	0.115	1.37	0.459	0.938	3.53	0.204	0.128	0	0.0893	0.357	1.63	0.115	0.268	0	0.408	0.204	1.91	0.121	0.0574	0.0766	0.0702	0.0447
Paraprevotella	0.0447	0	0.0638	0	0	0	0	0.0957	0.274	0.00638	0	0.613	0.747	0.281	0	0.0638	1.26	0	0	0	0	0	0	0.0383	0.421	0	0	0	0	0.274	0	0	0	0	0.517	0.121	0.912	3.94	0	0.268	0	0	0	0	0	0.325
Streptococcus	0.0191	0.00638	0.00638	0.134	0.00638	0.00638	0.0319	0	0.00638	0.0957	0.00638	0.102	0.102	0	0.0191	0.115	0.051	0.0893	0.0255	0.0128	0	0.0255	0	0.0128	0.293	0.0447	0.0191	0.0128	0.0447	0.0893	0.0319	5.94	0.319	0.00638	0.0255	0.0191	0.0319	0.00638	0	0.00638	0.0191	0.0447	0.0128	0.0383	0	1.31
Alistipes	0	0.0128	0.644	0	0	0.115	1.65	0.00638	0	0.198	1.22	0	0.134	0.14	1.97	0.485	0.0766	0	0	0.568	0	0	0.0893	0.338	0.191	0.0574	0	0	0	0	0.0128	0	1.05	0.00638	0.976	0	2.32	0.976	0.632	0.293	0	0.364	0.868	0.849	0.00638	1
Alloprevotella	0	0	0	0	0	0	0	0	0	0	0	0	0	0	0	0	0	0	0	0	0	0	0	0	0	0	0	0	0	0	0.00638	0	0	0	0	1.99	0	0	0	0	0	0	0	0	0	0
Clostridium_XlVb	0.23	0	0	0.0255	1.68	0	0	0.14	0	0.0319	0.128	0.16	0	0.657	0.0638	0.868	0.108	3.9	0.211	0.0893	0.153	0	0	0.0383	0	0	0.0893	0.262	0.306	0.51	1.4	0	0.166	0	0.0957	0.0128	0.351	0	0	0.185	0	1.38	0.619	0.555	0.0383	0.0638
Haemophilus	0.147	0	0	0	0.242	0.172	0	0.0702	0.051	0.345	0.0191	0.0957	0.912	0	0	0.306	0.0383	0	0.332	0.0255	0	0	0	0	0.16	0	0.00638	0.255	0.0893	1.65	0	3.78	0.051	0	0.0319	0.00638	0	0	0.0638	0	0.0128	0.0319	0	0	0	0.415
