# Supplementary material for: Associations of Genetic Variants Contributing to Gut Microbiota Composition in Immunoglobin A Nephropathy
Source: mSystems. 2021 Jan 12;6(1):e00819-20. doi: 10.1128/mSystems.00819-20 (PMC7901477; doi:10.1128/mSystems.00819-20)
Supplement: TABLE S4 [file mSystems.00819-20-st004.xlsx]

## Sheet: Table S4
SNP	disease allele frequency	genotype relative risk	Total sample size (with 80%+ power)	expected power for a one-stage study	genotype relative risk	Total sample size (with 80%+ power)	expected power for a one-stage study
rs3010562	0.5285	1.2	9366	0.624	1.5	2007	1
rs1889714	0.1086		26762	0.175		4014	0.99
rs6065904	0.3502		9366	0.613		2007	1
rs9363741	0.1721		13381	0.342		2676	1
rs7083345	0.8654		26762	0.134		6690	0.864
rs1248290	0.1067		26762	0.17		4014	0.989
rs11877825	0.7943		13381	0.274		4014	0.983
rs12541437	0.4004		9366	0.637		2007	1
rs148330122	0.9219		40143	0.048		9366	0.505
