# Supplementary material for: Associations of Genetic Variants Contributing to Gut Microbiota Composition in Immunoglobin A Nephropathy
Source: mSystems. 2021 Jan 12;6(1):e00819-20. doi: 10.1128/mSystems.00819-20 (PMC7901477; doi:10.1128/mSystems.00819-20)
Supplement: TABLE S5 [file mSystems.00819-20-st005.xlsx]

## Sheet: Supplementary table 5
chromosome	SNP	Position(hg19)	Mapped Gene	QTL effect on microbiome	Minor allele	Major allele	minor allele frequency in cases	minor allele frequency in controls	Chi-squared	P	odds ratio	95% confidence interval lower	95% confidence interval upper	standard error	Study accession	Pubmed ID	URL
18	rs473976	40418431	RIT2	(family_Enterobacteriaceae)	T	C	43.79	42.1	2.586	0.1078	1.071	0.985	1.166	0.04295	GCST003221	26528553	https://www.ncbi.nlm.nih.gov/pubmed/26528553
22	rs3747113	24717518	SPECC1L, SPECC1L-ADORA2A	(genus_Lactococcus)	A	G	21.97	23.39	2.532	0.1116	0.9226	0.8354	1.019	0.05064	GCST003221	26528553	https://www.ncbi.nlm.nih.gov/pubmed/26528553
12	rs2055677	45238904	NELL2	(order_Rhizobiales)	G	C	26.05	27.39	2.015	0.1558	0.9337	0.8494	1.026	0.04831	GCST003221	26528553	https://www.ncbi.nlm.nih.gov/pubmed/26528553
1	rs6604635	216722850	ESRRG	(family_Carnobacteriaceae)	C	A	32.95	34.27	1.717	0.19	0.9425	0.8627	1.03	0.04515	GCST003221	26528553	https://www.ncbi.nlm.nih.gov/pubmed/26528553
2	rs4665809	26251361	TRMT112P6	(order_Rhizobiales)	A	G	13.08	13.86	1.154	0.2827	0.9353	0.8279	1.057	0.06226	GCST003221	26528553	https://www.ncbi.nlm.nih.gov/pubmed/26528553
12	rs1565122	24858390	AC023796.1	(genus_Desulfovibrio)	G	A	10.46	9.85	0.9231	0.3367	1.069	0.9331	1.224	0.06924	GCST003221	26528553	https://www.ncbi.nlm.nih.gov/pubmed/26528553
20	rs6108958	11393882	AL109837.2, RPS11P1	(genus_Abiotrophia)	T	G	34.46	33.69	0.5782	0.447	1.035	0.9475	1.13	0.04495	GCST003221	26528553	https://www.ncbi.nlm.nih.gov/pubmed/26528553
16	rs2541522	10750548	TEKT5	(genus_Phascolarctobacterium)	G	A	48.01	48.78	0.5302	0.4665	0.9698	0.8929	1.053	0.04214	GCST003221	26528553	https://www.ncbi.nlm.nih.gov/pubmed/26528553
8	rs16894459	97327679	PTDSS1	(genus_Desulfovibrio)	T	A	10.74	11.18	0.4368	0.5087	0.9556	0.8352	1.093	0.06871	GCST003221	26528553	https://www.ncbi.nlm.nih.gov/pubmed/26528553
2	rs13423976	38745624	AC011247.2, LINC02613	(genus_Sporacetigenium)	A	G	29.43	28.87	0.3375	0.5613	1.027	0.9381	1.125	0.04636	GCST003221	26528553	https://www.ncbi.nlm.nih.gov/pubmed/26528553
10	rs11596483	124037599	BTBD16	(order_Rhizobiales)	A	G	42.74	42.19	0.2791	0.5973	1.023	0.9409	1.112	0.04259	GCST003221	26528553	https://www.ncbi.nlm.nih.gov/pubmed/26528553
4	rs11935423	100477462	TRMT10A	(order_Selenomonadales)	T	C	14.36	13.99	0.2641	0.6073	1.031	0.9167	1.161	0.06017	GCST003221	26528553	https://www.ncbi.nlm.nih.gov/pubmed/26528553
4	rs2123959	91720598	CCSER1	(order_Selenomonadales)	A	G	13.21	12.86	0.2337	0.6288	1.031	0.9103	1.168	0.06364	GCST003221	26528553	https://www.ncbi.nlm.nih.gov/pubmed/26528553
10	rs787665	95072536	MYOF	(genus_Desulfovibrio)	C	G	10.28	9.978	0.2257	0.6347	1.034	0.9018	1.185	0.0696	GCST003221	26528553	https://www.ncbi.nlm.nih.gov/pubmed/26528553
11	rs7943358	15685570	AC087379.2	(genus_Phascolarctobacterium)	C	T	41.7	42.05	0.1131	0.7366	0.9856	0.9058	1.072	0.04307	GCST003221	26528553	https://www.ncbi.nlm.nih.gov/pubmed/26528553
6	rs12530266	124236284	NKAIN2	(family_Enterobacteriaceae)	C	T	41.05	41.38	0.1014	0.7501	0.9864	0.9067	1.073	0.04299	GCST003221	26528553	https://www.ncbi.nlm.nih.gov/pubmed/26528553
15	rs4777900	92814603	AC116903.2	(genus_Olsenella)	G	A	48.43	48.1	0.09771	0.7546	1.013	0.9326	1.101	0.04235	GCST003221	26528553	https://www.ncbi.nlm.nih.gov/pubmed/26528553
8	rs1160133	59305290	UBXN2B, AC092819.1	(genus_Desulfovibrio)	T	C	18.11	18.32	0.06991	0.7915	0.9856	0.8855	1.097	0.05469	GCST003221	26528553	https://www.ncbi.nlm.nih.gov/pubmed/26528553
6	rs4479964	129971544	ARHGAP18	(genus_Bifidobacterium)	A	G	40.95	40.7	0.05734	0.8108	1.01	0.9289	1.099	0.04287	GCST003221	26528553	https://www.ncbi.nlm.nih.gov/pubmed/26528553
17	rs2716882	5582334	NLRP1, AC006236.1	(genus_Sporacetigenium)	A	G	10.07	10.19	0.03812	0.8452	0.9862	0.8582	1.133	0.07094	GCST003221	26528553	https://www.ncbi.nlm.nih.gov/pubmed/26528553
7	rs2108370	42374402	GLI3, LINC01448	(genus_Anaerotruncus)	G	T	15.55	15.68	0.03028	0.8619	0.9898	0.8821	1.111	0.05877	GCST003221	26528553	https://www.ncbi.nlm.nih.gov/pubmed/26528553
2	rs890100	56734035	PPIAP63, CCDC85A	(genus_Eubacterium)	C	A	38.83	38.69	0.01901	0.8903	1.006	0.9241	1.095	0.04333	GCST003221	26528553	https://www.ncbi.nlm.nih.gov/pubmed/26528553
3	rs9847048	116356010	LSAMP	(family_Carnobacteriaceae)	A	C	33.37	33.27	0.01038	0.9188	1.005	0.9196	1.098	0.04512	GCST003221	26528553	https://www.ncbi.nlm.nih.gov/pubmed/26528553
1	rs9431487	218969908	NXNP1, RF00012	(genus_Bifidobacterium)	T	A	10.72	10.76	0.004727	0.9452	0.9953	0.8704	1.138	0.06844	GCST003221	26528553	https://www.ncbi.nlm.nih.gov/pubmed/26528553
12	rs12367572	45290466	NELL2	(genus_Phascolarctobacterium)	C	T	48.57	48.5	0.004503	0.9465	1.003	0.9233	1.089	0.04218	GCST003221	26528553	https://www.ncbi.nlm.nih.gov/pubmed/26528553
8	rs6999452	106397116	ZFPM2	(genus_Bifidobacterium)	A	G	39.6	39.62	0.0001449	0.9904	0.9995	0.9186	1.087	0.04304	GCST003221	26528553	https://www.ncbi.nlm.nih.gov/pubmed/26528553
6	rs3010562	167765251	TTLL2	(genus_Anaerofilum)	C	T	47.15	50.51	10.22	0.001388	0.8739	0.8046	0.9492	0.04217	GCST003222	26528553	https://www.ncbi.nlm.nih.gov/pubmed/26528553
6	rs9363741	68029041	AL365503.1, RF00571	(genus_Lachnobacterium)	G	A	17.21	15.01	8.26	0.004053	1.176	1.053	1.314	0.05656	GCST003222	26528553	https://www.ncbi.nlm.nih.gov/pubmed/26528553
3	rs4894707	171369776	PLD1	(genus_Akkermansia)	T	C	33.41	32.26	1.315	0.2515	1.054	0.9637	1.152	0.04548	GCST003222	26528553	https://www.ncbi.nlm.nih.gov/pubmed/26528553
1	rs1517426	103040474	AC099567.1, AC114485.1	(genus_Faecalibacterium)	G	T	41.14	41.66	0.2456	0.6202	0.9786	0.8983	1.066	0.04366	GCST003222	26528553	https://www.ncbi.nlm.nih.gov/pubmed/26528553
9	rs4879677	27664432	AL360014.1, CTAGE12P	(genus_Megasphaera)	C	T	38.33	38.67	0.1072	0.7433	0.9856	0.9035	1.075	0.04436	GCST003222	26528553	https://www.ncbi.nlm.nih.gov/pubmed/26528553
3	rs2630788	21875126	ZNF385D	(genus_Anaerostipes)	G	A	10.69	10.6	0.01931	0.8895	1.01	0.8827	1.155	0.06854	GCST003222	26528553	https://www.ncbi.nlm.nih.gov/pubmed/26528553
4	rs1922233	92368346	CCSER1	(order_Selenomonadales)	G	A	5.923	5.976	0.01114	0.9159	0.9906	0.832	1.18	0.08905	GCST003222	26528553	https://www.ncbi.nlm.nih.gov/pubmed/26528553
18	rs1618992	26246051	AC090365.1	(genus_Mitsuokella)	G	C	31.4	31.32	0.008002	0.9287	1.004	0.9187	1.097	0.04535	GCST003222	26528553	https://www.ncbi.nlm.nih.gov/pubmed/26528553
8	rs12541437	117918897	RAD21-AS1, AARD	(genus_Lachnobacterium)	T	A	40.04	37.86	4.423	0.03546	1.096	1.006	1.194	0.04356	GCST003223	26528553	https://www.ncbi.nlm.nih.gov/pubmed/26528553
12	rs10506621	71408076	AC123905.1	(genus_Corynebacterium)	T	C	12.42	13.75	3.361	0.06677	0.8899	0.7855	1.008	0.06368	GCST003223	26528553	https://www.ncbi.nlm.nih.gov/pubmed/26528553
16	rs8056064	82787053	CDH13	(genus_Bifidobacterium)	G	A	47.75	45.86	3.227	0.07242	1.079	0.9931	1.172	0.04218	GCST003223	26528553	https://www.ncbi.nlm.nih.gov/pubmed/26528553
14	rs10132493	83577467	RNU6ATAC28P, RNU7-51P	(genus_Fusobacterium)	G	A	36.39	35.06	1.713	0.1907	1.06	0.9716	1.156	0.04423	GCST003223	26528553	https://www.ncbi.nlm.nih.gov/pubmed/26528553
12	rs7299538	46085330	AC008124.1, AC079950.1	(genus_Fusobacterium)	T	C	47.9	46.56	1.609	0.2047	1.055	0.9712	1.146	0.04231	GCST003223	26528553	https://www.ncbi.nlm.nih.gov/pubmed/26528553
11	rs10767929	32300458	THEM7P	(genus_Lachnobacterium)	T	C	10.67	9.935	1.341	0.2468	1.083	0.9462	1.24	0.06889	GCST003223	26528553	https://www.ncbi.nlm.nih.gov/pubmed/26528553
11	rs2271001	19167850	ZDHHC13	(genus_Holdemania)	A	G	26.01	25.11	0.9735	0.3238	1.049	0.9543	1.152	0.04811	GCST003223	26528553	https://www.ncbi.nlm.nih.gov/pubmed/26528553
2	rs4662863	129669656	AC012451.1, AC068483.1	(genus_Acinetobacter)	G	A	14.16	14.86	0.8642	0.3526	0.9452	0.8394	1.064	0.06059	GCST003223	26528553	https://www.ncbi.nlm.nih.gov/pubmed/26528553
9	rs4740829	5881364	AK4P4, KIAA2026	(genus_Bifidobacterium)	C	T	46.07	46.97	0.7021	0.4021	0.9648	0.8871	1.049	0.04283	GCST003223	26528553	https://www.ncbi.nlm.nih.gov/pubmed/26528553
2	rs7563766	230209037	DNER, PID1	(genus_Acinetobacter)	G	C	34.73	33.9	0.6674	0.4139	1.037	0.95	1.133	0.04492	GCST003223	26528553	https://www.ncbi.nlm.nih.gov/pubmed/26528553
6	rs11751618	87236328	AL353133.1, RN7SL643P	(family_Succinivibrionaceae)	C	T	25.53	26.15	0.4544	0.5003	0.968	0.8808	1.064	0.0482	GCST003223	26528553	https://www.ncbi.nlm.nih.gov/pubmed/26528553
4	rs921312	177433597	AC093801.2, SPCS3	(genus_Lactobacillus)	A	T	36.49	35.83	0.4154	0.5192	1.029	0.9437	1.122	0.04403	GCST003223	26528553	https://www.ncbi.nlm.nih.gov/pubmed/26528553
11	rs1448938	30892824	DCDC1	(genus_Lachnobacterium)	G	A	32.55	31.94	0.3915	0.5315	1.029	0.9415	1.124	0.04517	GCST003223	26528553	https://www.ncbi.nlm.nih.gov/pubmed/26528553
1	rs1021993	209512373	LINC01698, LINC01696	(family_Pasteurellaceae)	A	G	25.33	25.87	0.3421	0.5586	0.972	0.8839	1.069	0.04849	GCST003223	26528553	https://www.ncbi.nlm.nih.gov/pubmed/26528553
14	rs4903604	78028378	SPTLC2	(genus_Fusobacterium)	T	C	6.284	6.027	0.2549	0.6136	1.046	0.8796	1.243	0.08816	GCST003223	26528553	https://www.ncbi.nlm.nih.gov/pubmed/26528553
2	rs3739034	135483381	TMEM163, CCNT2-AS1	(genus_Coprococcus)	C	T	32.09	32.58	0.2397	0.6244	0.978	0.8945	1.069	0.0455	GCST003223	26528553	https://www.ncbi.nlm.nih.gov/pubmed/26528553
16	rs892244	82628494	AC009117.2, CDH13	(genus_Bifidobacterium)	C	G	33.16	33.54	0.1451	0.7032	0.9831	0.9006	1.073	0.04471	GCST003223	26528553	https://www.ncbi.nlm.nih.gov/pubmed/26528553
13	rs7324021	20637140	ZMYM2	(genus_Olsenella)	G	T	1.854	1.947	0.1032	0.748	0.9514	0.702	1.289	0.1551	GCST003223	26528553	https://www.ncbi.nlm.nih.gov/pubmed/26528553
11	rs11025278	19853179	NAV2	(genus_Fusobacterium)	T	C	45.53	45.24	0.07452	0.7849	1.012	0.9302	1.101	0.04291	GCST003223	26528553	https://www.ncbi.nlm.nih.gov/pubmed/26528553
3	rs2702164	120101527	AC063952.1	(genus_Lactobacillus)	T	C	18.4	18.2	0.06199	0.8034	1.014	0.9112	1.128	0.05437	GCST003223	26528553	https://www.ncbi.nlm.nih.gov/pubmed/26528553
5	rs963445	125018357	LINC02240, AC010587.2	(family_Succinivibrionaceae)	C	T	38.3	38.14	0.02472	0.8751	1.007	0.9237	1.098	0.04405	GCST003223	26528553	https://www.ncbi.nlm.nih.gov/pubmed/26528553
8	rs2584	6303025	MCPH1	(family_Succinivibrionaceae)	A	G	3.029	3.06	0.007092	0.9329	0.9897	0.7778	1.259	0.1229	GCST003223	26528553	https://www.ncbi.nlm.nih.gov/pubmed/26528553
5	rs4921164	158545464	LINC02202, RNF145	(family_Succinivibrionaceae)	T	C	2.835	2.864	0.006495	0.9358	0.9898	0.7715	1.27	0.1271	GCST003223	26528553	https://www.ncbi.nlm.nih.gov/pubmed/26528553
17	rs2320952	10466474	MYHAS	(genus_Butyricicoccus)	G	T	16.08	16.05	0.001136	0.9731	1.002	0.8949	1.122	0.05763	GCST003223	26528553	https://www.ncbi.nlm.nih.gov/pubmed/26528553
20	rs6065904	44534651	PLTP	(CRNFORCAT-PWY_creatinine_degradation_I)	A	G	35.02	32.07	8.881	0.002881	1.142	1.046	1.246	0.04448	GCST003854	27694959	https://www.ncbi.nlm.nih.gov/pubmed/27694959
3	rs1497266	139283462	AC097103.2, NMNAT3	(GO:0009229|BP|05|thiamine diphosphate biosynthetic process)	A	C	36.36	38.21	3.288	0.06979	0.9239	0.8482	1.006	0.04365	GCST003854	27694959	https://www.ncbi.nlm.nih.gov/pubmed/27694959
1	rs958798	110770223	KCNC4	(GO:0045944|BP|08|positive regulation of transcription from RNA polymerase II promoter)	T	G	6.167	5.295	3.263	0.07087	1.175	0.9862	1.401	0.08954	GCST003854	27694959	https://www.ncbi.nlm.nih.gov/pubmed/27694959
3	rs17819328	12489342	PPARG, TSEN2	(PWY-6353_purine_nucleotides_degradation_II_(aerobic))	T	G	7.305	8.246	2.694	0.1007	0.8768	0.7494	1.026	0.08014	GCST003854	27694959	https://www.ncbi.nlm.nih.gov/pubmed/27694959
10	rs1041530	130938725	AL391869.1, AL355537.2	(PWY-6395_superpathway_of_seleno-compound_metabolism)	C	A	35.11	36.77	2.625	0.1052	0.9307	0.8532	1.015	0.04434	GCST003854	27694959	https://www.ncbi.nlm.nih.gov/pubmed/27694959
5	rs2163761	168211254	SLIT3	(PWY-6948_sitosterol_degradation_to_androstenedione)	T	C	35.97	35	0.9344	0.3337	1.043	0.9573	1.137	0.04392	GCST003854	27694959	https://www.ncbi.nlm.nih.gov/pubmed/27694959
2	rs6546647	71101426	CD207, LINC01143	(GO:0048598|BP|03|embryonic morphogenesis)	T	C	28.91	29.77	0.7947	0.3727	0.9595	0.876	1.051	0.04642	GCST003854	27694959	https://www.ncbi.nlm.nih.gov/pubmed/27694959
18	rs113062739	13329915	LDLRAD4	(PWY-5862_superpathway_of_demethylmenaquinol-9_biosynthesis)	A	G	2.885	2.586	0.775	0.3787	1.119	0.8713	1.437	0.1276	GCST003854	27694959	https://www.ncbi.nlm.nih.gov/pubmed/27694959
20	rs17789629	48892374	SMIM25	(GO:0008484|MF|04|sulfuric ester hydrolase activity)	A	C	22.52	21.77	0.7304	0.3928	1.044	0.9453	1.154	0.05087	GCST003854	27694959	https://www.ncbi.nlm.nih.gov/pubmed/27694959
20	rs3088220	48894756	SMIM25	(GO:0071805|BP|04|potassium ion transmembrane transport)	T	C	26.42	25.71	0.5743	0.4486	1.038	0.9431	1.142	0.04873	GCST003854	27694959	https://www.ncbi.nlm.nih.gov/pubmed/27694959
1	rs1800871	206946634	IL19, IL10	(GO:0031461|CC|04|cullin-RING ubiquitin ligase complex)	G	A	35.17	34.42	0.5632	0.453	1.034	0.948	1.127	0.04418	GCST003854	27694959	https://www.ncbi.nlm.nih.gov/pubmed/27694959
17	rs3091316	32593974	CCL7, CCL2	(PWY-6654_phosphopantothenate_biosynthesis_III)	G	A	40.5	41.25	0.5114	0.4746	0.9694	0.8903	1.056	0.04346	GCST003854	27694959	https://www.ncbi.nlm.nih.gov/pubmed/27694959
20	rs7679	44576502	PCIF1	(CRNFORCAT-PWY_creatinine_degradation_I)	C	T	2.316	2.103	0.4853	0.486	1.104	0.8361	1.457	0.1416	GCST003854	27694959	https://www.ncbi.nlm.nih.gov/pubmed/27694959
17	rs3091315	32593665	CCL7, CCL2	(PWY-6654_phosphopantothenate_biosynthesis_III)	A	G	40.43	41.13	0.4381	0.508	0.9717	0.8925	1.058	0.04337	GCST003854	27694959	https://www.ncbi.nlm.nih.gov/pubmed/27694959
11	rs650258	60832282	AP003721.2	(GO:0009231|BP|04|riboflavin biosynthetic process)	T	C	10.67	11.09	0.4083	0.5228	0.9575	0.8382	1.094	0.06791	GCST003854	27694959	https://www.ncbi.nlm.nih.gov/pubmed/27694959
20	rs6065906	44554015	AL162458.1, PLTP	(CRNFORCAT-PWY_creatinine_degradation_I)	C	T	2.286	2.094	0.3995	0.5273	1.094	0.8276	1.447	0.1425	GCST003854	27694959	https://www.ncbi.nlm.nih.gov/pubmed/27694959
4	rs10012347	7584767	SORCS2	(PWY-6948_sitosterol_degradation_to_androstenedione)	C	T	13.7	14.15	0.3849	0.535	0.9629	0.8544	1.085	0.06099	GCST003854	27694959	https://www.ncbi.nlm.nih.gov/pubmed/27694959
2	rs2084597	84017088	RNU6-1312P, AC016908.1	(PWY-6731_starch_degradation_III)	T	A	49.7	49.1	0.3177	0.573	1.024	0.9425	1.113	0.0424	GCST003854	27694959	https://www.ncbi.nlm.nih.gov/pubmed/27694959
6	rs9475677	56209251	COL21A1	(PWY-6728_methylaspartate_cycle)	A	G	5.692	5.933	0.2291	0.6322	0.9569	0.7991	1.146	0.09195	GCST003854	27694959	https://www.ncbi.nlm.nih.gov/pubmed/27694959
6	rs6933130	88902490	AL139042.1	(PWY-5345_superpathway_of_L-methionine_biosynthesis_(by_sulfhydrylation))	T	C	24.46	24.05	0.206	0.6499	1.023	0.9285	1.126	0.04927	GCST003854	27694959	https://www.ncbi.nlm.nih.gov/pubmed/27694959
1	rs5022636	151295061	PI4KB	(POLYAMINSYN3-PWY_superpathway_of_polyamine_biosynthesis_II)	A	G	41.99	42.46	0.2018	0.6532	0.981	0.9024	1.067	0.04262	GCST003854	27694959	https://www.ncbi.nlm.nih.gov/pubmed/27694959
5	rs1666789	8536853	AC027328.1, AC091953.2	(PROTOCATECHUATE-ORTHO-CLEAVAGE-PWY_protocatechuate_degradation_II_(ortho-cleavage_pathway))	A	T	40.96	41.38	0.1607	0.6885	0.983	0.9037	1.069	0.04287	GCST003854	27694959	https://www.ncbi.nlm.nih.gov/pubmed/27694959
3	rs10935496	143214462	SLC9A9	(GO:0015238|MF|03|drug transmembrane transporter activity)	A	G	21.73	21.47	0.08895	0.7655	1.015	0.918	1.123	0.05151	GCST003854	27694959	https://www.ncbi.nlm.nih.gov/pubmed/27694959
5	rs267939	10752315	DAP	(PWY-5384_sucrose_degradation_IV_(sucrose_phosphorylase))	T	C	11.56	11.37	0.07982	0.7775	1.019	0.8953	1.159	0.06596	GCST003854	27694959	https://www.ncbi.nlm.nih.gov/pubmed/27694959
11	rs11606643	131213874	AP002856.2	(GO:0045087|BP|03|innate immune response)	A	G	25.07	24.83	0.06953	0.792	1.013	0.9208	1.114	0.04862	GCST003854	27694959	https://www.ncbi.nlm.nih.gov/pubmed/27694959
1	rs12141575	67747436	AL389925.1, IL12RB2	(PWY-6215_4-chlorobenzoate_degradation)	G	A	48.85	48.6	0.05726	0.8109	1.01	0.9296	1.098	0.04245	GCST003854	27694959	https://www.ncbi.nlm.nih.gov/pubmed/27694959
14	rs74773701	95670887	CLMN	(P562-PWY_myo-inositol_degradation_I)	G	T	41.26	41.02	0.05521	0.8142	1.01	0.9284	1.099	0.04307	GCST003854	27694959	https://www.ncbi.nlm.nih.gov/pubmed/27694959
3	rs924067	63644694	SNTN	(PWY-6215_4-chlorobenzoate_degradation)	T	C	10.67	10.78	0.02956	0.8635	0.9884	0.8648	1.13	0.06812	GCST003854	27694959	https://www.ncbi.nlm.nih.gov/pubmed/27694959
14	rs17097744	99192440	C14orf177, AL132796.1	(GO:0042823|BP|05|pyridoxal phosphate biosynthetic process)	C	T	18.63	18.51	0.02029	0.8867	1.008	0.9064	1.12	0.05408	GCST003854	27694959	https://www.ncbi.nlm.nih.gov/pubmed/27694959
4	rs12645801	36068571	ARAP2	(PWY-6518_glycocholate_metabolism_(bacteria))	A	T	47.77	47.86	0.007299	0.9319	0.9964	0.9165	1.083	0.04263	GCST003854	27694959	https://www.ncbi.nlm.nih.gov/pubmed/27694959
10	rs1889714	29388639	LINC01517, LYZL1	(k__Bacteria|p__Firmicutes|c__Negativicutes|o__Selenomonadales|f__Veillonellaceae|g__Dialister|s__Dialister_invisus)	A	G	10.86	8.978	8.943	0.002785	1.235	1.075	1.419	0.07075	GCST003855	27694959	https://www.ncbi.nlm.nih.gov/pubmed/27694959
10	rs1248290	29386906	LYZL1, LINC01517	(k__Bacteria|p__Firmicutes|c__Negativicutes|o__Selenomonadales|f__Veillonellaceae|g__Dialister)	A	G	10.67	9.263	5.089	0.02408	1.17	1.021	1.342	0.06972	GCST003855	27694959	https://www.ncbi.nlm.nih.gov/pubmed/27694959
6	rs4548017	98399521	AL589740.1	(k__Archaea|p__Euryarchaeota|c__Methanobacteria)	A	G	42.07	43.72	2.494	0.1143	0.9346	0.8594	1.016	0.04282	GCST003855	27694959	https://www.ncbi.nlm.nih.gov/pubmed/27694959
1	rs12137699	116209762	VANGL1	(k__Bacteria|p__Proteobacteria|c__Betaproteobacteria|o__Burkholderiales|f__Sutterellaceae)	T	C	11.87	12.83	1.878	0.1705	0.9151	0.806	1.039	0.06476	GCST003855	27694959	https://www.ncbi.nlm.nih.gov/pubmed/27694959
22	rs2294239	29449477	ZNRF3	(k__Bacteria|p__Firmicutes|c__Bacilli|o__Lactobacillales|f__Streptococcaceae|g__Lactococcus)	G	A	42.08	43.43	1.677	0.1953	0.9463	0.8705	1.029	0.0426	GCST003855	27694959	https://www.ncbi.nlm.nih.gov/pubmed/27694959
11	rs17115310	113157283	AP000880.1	(k__Bacteria|p__Firmicutes|c__Negativicutes|o__Selenomonadales|f__Acidaminococcaceae)	G	C	1.262	1.488	0.8144	0.3668	0.8463	0.5887	1.217	0.1852	GCST003855	27694959	https://www.ncbi.nlm.nih.gov/pubmed/27694959
2	rs7605872	241123546	OTOS, AC124861.1	(k__Bacteria|p__Firmicutes|c__Negativicutes|o__Selenomonadales|f__Veillonellaceae|g__Dialister|s__Dialister_invisus)	G	T	38.57	37.8	0.5446	0.4605	1.033	0.9473	1.127	0.04432	GCST003855	27694959	https://www.ncbi.nlm.nih.gov/pubmed/27694959
9	rs10969143	29414371	AL353684.1, AL354676.1	(k__Bacteria|p__Firmicutes|c__Clostridia|o__Clostridiales|f__Lachnospiraceae|g__Blautia|s__Ruminococcus_obeum)	A	G	49.83	49.47	0.1185	0.7307	1.015	0.9342	1.102	0.04214	GCST003855	27694959	https://www.ncbi.nlm.nih.gov/pubmed/27694959
12	rs10743315	19469078	PLEKHA5	(k__Bacteria|p__Firmicutes|c__Clostridia|o__Clostridiales|f__Lachnospiraceae|g__Lachnospiraceae_noname|s__Lachnospiraceae_bacterium_1_1_57FAA)	G	A	43	42.73	0.07127	0.7895	1.011	0.9302	1.1	0.04271	GCST003855	27694959	https://www.ncbi.nlm.nih.gov/pubmed/27694959
9	rs10813066	29398625	AL353684.1, AL354676.1	(k__Bacteria|p__Firmicutes|c__Clostridia|o__Clostridiales|f__Lachnospiraceae|g__Blautia)	C	G	49.18	49.24	0.002862	0.9573	0.9977	0.9175	1.085	0.04275	GCST003855	27694959	https://www.ncbi.nlm.nih.gov/pubmed/27694959
10	rs7083345	7031144	AL392086.1, AL590095.1	(Lactobacillales order)	T	C	13.46	15.62	7.811	0.005192	0.8407	0.7442	0.9496	0.06216	GCST003875	27723756	https://www.ncbi.nlm.nih.gov/pubmed/27723756
18	rs11877825	10566404	NAPG, AP001099.1	(Erysipelotrichaceae family)	T	G	20.57	22.51	4.792	0.02859	0.8917	0.8047	0.9881	0.05237	GCST003875	27723756	https://www.ncbi.nlm.nih.gov/pubmed/27723756
19	rs148330122	38520324	SIPA1L3	(Bacilli class)	T	C	7.81	9.027	4.166	0.04125	0.8538	0.7334	0.9939	0.07752	GCST003875	27723756	https://www.ncbi.nlm.nih.gov/pubmed/27723756
2	rs4621152	217908985	RN7SKP43, AC007749.1	(Gammaproteobacteria class)	T	C	8.79	9.791	2.603	0.1067	0.8879	0.7684	1.026	0.07375	GCST003875	27723756	https://www.ncbi.nlm.nih.gov/pubmed/27723756
4	rs11724031	77462778	SHROOM3	(Marinilabiliaceae family)	A	G	19.87	18.63	2.249	0.1337	1.083	0.9758	1.202	0.05321	GCST003875	27723756	https://www.ncbi.nlm.nih.gov/pubmed/27723756
12	rs1009634	4779313	AC005833.1, NDUFA9	(OTU10032 unclassified Enterobacteriaceae Species-level OTU)	A	G	14.39	13.4	1.913	0.1666	1.087	0.9657	1.224	0.06042	GCST003875	27723756	https://www.ncbi.nlm.nih.gov/pubmed/27723756
12	rs479105	3382563	TSPAN9	(Bacilli class)	T	C	16.18	15.2	1.594	0.2068	1.077	0.96	1.208	0.05852	GCST003875	27723756	https://www.ncbi.nlm.nih.gov/pubmed/27723756
1	rs938295	16087260	FBLIM1	(Unclassified Enterobacteriaceae)	T	C	20.23	19.18	1.577	0.2092	1.069	0.9635	1.185	0.0528	GCST003875	27723756	https://www.ncbi.nlm.nih.gov/pubmed/27723756
5	rs9291879	66526209	AC010420.1, CD180	(Unclassified Porphyromonadaceae)	T	C	42.4	41.12	1.488	0.2225	1.054	0.9686	1.147	0.04315	GCST003875	27723756	https://www.ncbi.nlm.nih.gov/pubmed/27723756
5	rs249733	141887906	SPRY4-AS1	(OTU10032 unclassified Enterobacteriaceae)	T	C	24.62	23.57	1.367	0.2423	1.059	0.962	1.166	0.04904	GCST003875	27723756	https://www.ncbi.nlm.nih.gov/pubmed/27723756
7	rs17661843	48403751	ABCA13	(Unclassified Acidaminococcaceae)	C	T	13.7	12.89	1.305	0.2534	1.073	0.9509	1.211	0.06161	GCST003875	27723756	https://www.ncbi.nlm.nih.gov/pubmed/27723756
3	rs3925158	38289251	OXSR1	(OTU10032 unclassified Enterobacteriaceae Species-level OTU)	G	C	7.114	6.516	1.294	0.2554	1.099	0.934	1.293	0.08294	GCST003875	27723756	https://www.ncbi.nlm.nih.gov/pubmed/27723756
14	rs986417	60858761	LINC02322, C14orf39	(Unclassified Acidaminococcaceae)	T	C	12.19	11.46	1.185	0.2764	1.073	0.9451	1.218	0.06482	GCST003875	27723756	https://www.ncbi.nlm.nih.gov/pubmed/27723756
3	rs11915634	1492049	CNTN6, RPL23AP38	(Marinilabiliaceae family)	C	T	0.2649	0.4031	1.176	0.2783	0.6562	0.3047	1.413	0.3914	GCST003875	27723756	https://www.ncbi.nlm.nih.gov/pubmed/27723756
3	rs9831278	98924904	AC091212.1, ACTG1P13	(Unclassified Marinilabiliaceae)	T	C	8.261	8.905	1.166	0.2803	0.9212	0.7937	1.069	0.076	GCST003875	27723756	https://www.ncbi.nlm.nih.gov/pubmed/27723756
2	rs4669413	9805923	AC082651.1, AC082651.4	(Blautia genus)	C	T	36.53	35.56	0.8968	0.3437	1.043	0.9562	1.137	0.0442	GCST003875	27723756	https://www.ncbi.nlm.nih.gov/pubmed/27723756
14	rs11626933	90754311	NRDE2	(Unclassified Erysipelotrichaceae)	G	A	19.18	19.86	0.6569	0.4177	0.9577	0.8627	1.063	0.05329	GCST003875	27723756	https://www.ncbi.nlm.nih.gov/pubmed/27723756
21	rs34613612	32200202	KRTAP7-1, KRTAP8-1	(Actinobacteria class)	C	G	42.83	42.29	0.2743	0.6004	1.023	0.9406	1.112	0.04262	GCST003875	27723756	https://www.ncbi.nlm.nih.gov/pubmed/27723756
13	rs9300430	98272902	PSMA6P4, AL359502.1	(Gammaproteobacteria class)	T	C	9.431	9.738	0.2442	0.6212	0.9652	0.8386	1.111	0.07175	GCST003875	27723756	https://www.ncbi.nlm.nih.gov/pubmed/27723756
16	rs1362404	52007176	C16orf97, LINC01571	(Lactobacillales order)	G	T	25.38	24.94	0.2351	0.6278	1.024	0.9311	1.126	0.04842	GCST003875	27723756	https://www.ncbi.nlm.nih.gov/pubmed/27723756
14	rs9323326	58526818	ARMH4	(Proteobacteria phylum)	A	G	9.091	9.381	0.2219	0.6376	0.966	0.8366	1.115	0.0734	GCST003875	27723756	https://www.ncbi.nlm.nih.gov/pubmed/27723756
20	rs2071199	43030866	HNF4A	(Bacilli class)	C	T	18.4	18.77	0.1974	0.6568	0.9761	0.8775	1.086	0.05436	GCST003875	27723756	https://www.ncbi.nlm.nih.gov/pubmed/27723756
3	rs59042687	95523000	MTHFD2P1, AC107304.1	(Lactobacillales order)	T	G	45.13	44.69	0.1808	0.6707	1.018	0.9371	1.106	0.04232	GCST003875	27723756	https://www.ncbi.nlm.nih.gov/pubmed/27723756
8	rs13276516	56590544	TMEM68, XKR4	(OTU10032 unclassified Enterobacteriaceae)	G	A	40.04	39.66	0.1365	0.7118	1.016	0.9335	1.106	0.04326	GCST003875	27723756	https://www.ncbi.nlm.nih.gov/pubmed/27723756
3	rs13096731	58049639	FLNB	(EscherichiaShigella)	A	G	1.787	1.69	0.1254	0.7233	1.058	0.7734	1.448	0.16	GCST003875	27723756	https://www.ncbi.nlm.nih.gov/pubmed/27723756
1	rs597205	112413022	KCND3	(OTU13305 FecalibacteriumSpecies-level OTU)	T	C	44.41	44.69	0.06877	0.7931	0.9889	0.91	1.075	0.04244	GCST003875	27723756	https://www.ncbi.nlm.nih.gov/pubmed/27723756
3	rs62295801	163037447	LINC01192	(Lactobacillales order)	G	T	1.126	1.108	0.006248	0.937	1.016	0.6866	1.503	0.1999	GCST003875	27723756	https://www.ncbi.nlm.nih.gov/pubmed/27723756
21	rs2835692	38670335	AP001412.1, AP001437.1		G	A	14.34	15.48	2.247	0.1339	0.914	0.8127	1.028	0.05998	GCST003876	27723756	https://www.ncbi.nlm.nih.gov/pubmed/27723756
22	rs9917541	31529043	INPP5J		A	C	19.32	18.11	2.129	0.1445	1.082	0.9732	1.203	0.05416	GCST003876	27723756	https://www.ncbi.nlm.nih.gov/pubmed/27723756
16	rs8055365	84580531	MEAK7		C	T	27.7	26.43	1.873	0.1711	1.067	0.9724	1.17	0.04725	GCST003876	27723756	https://www.ncbi.nlm.nih.gov/pubmed/27723756
3	rs13099587	146268616	RNU6-428P, PLSCR1		A	G	11.28	12.06	1.327	0.2493	0.9266	0.8138	1.055	0.06623	GCST003876	27723756	https://www.ncbi.nlm.nih.gov/pubmed/27723756
20	rs4809760	48454671	SLC9A8		G	A	47.78	48.61	0.6329	0.4263	0.967	0.8902	1.05	0.04221	GCST003876	27723756	https://www.ncbi.nlm.nih.gov/pubmed/27723756
8	rs138022915	19885934	LPL, AC100802.1		C	T	7.76	7.385	0.4508	0.5019	1.055	0.9022	1.234	0.07984	GCST003876	27723756	https://www.ncbi.nlm.nih.gov/pubmed/27723756
8	rs11986935	10691549	PINX1		A	T	19.17	18.75	0.261	0.6094	1.028	0.9251	1.142	0.0537	GCST003876	27723756	https://www.ncbi.nlm.nih.gov/pubmed/27723756
4	rs60500975	102901822	BANK1, AP002075.1		T	A	44.29	43.89	0.1458	0.7026	1.017	0.9345	1.106	0.04294	GCST003876	27723756	https://www.ncbi.nlm.nih.gov/pubmed/27723756
15	rs293377	89634414	ABHD2		C	G	46.17	46.47	0.08195	0.7747	0.9879	0.9086	1.074	0.04268	GCST003876	27723756	https://www.ncbi.nlm.nih.gov/pubmed/27723756
8	rs13260600	3705807	CSMD1		T	C	7.594	7.434	0.07987	0.7775	1.023	0.8723	1.2	0.08144	GCST003876	27723756	https://www.ncbi.nlm.nih.gov/pubmed/27723756
16	rs12931878	11042194	CLEC16A		G	A	13.03	13.18	0.04445	0.833	0.9869	0.8729	1.116	0.0626	GCST003876	27723756	https://www.ncbi.nlm.nih.gov/pubmed/27723756
